# Supplementary material for: Distinct structural variants and repeat landscape shape the genomes of the ancient grapes Aglianico and Falanghina
Source: BMC Plant Biol. 2024 Feb 6;24:88. doi: 10.1186/s12870-024-04778-2 (PMC10845522; doi:10.1186/s12870-024-04778-2)
Supplement: Supplementary file 3 — Additional file 3: Tables S1-S17 [file 12870_2024_4778_MOESM3_ESM.xlsx]

## Sheet: Table S1
Table S1. Statistics obtained by combining iterative variant calling, de novo assembly and gene annotation of Aglianico and Falanghina genomes. The genome size along with the number of small (SNPs and Indels) and large variants (large deletion/insertion) are reported.
	Aglianico	Falanghina
Main statistics
Chr	19	19
Genome size (bp)	482,987,078	484,483,058
Longest chr (bp)	30,129,318 (chr14)	30,142,059 (chr14)
Shortest chr	16,942,320 (chr17)	17,090,155 (chr17)
N50	22,826,356	22,915,153
Small variations
SNP	1,501,695	1109529
Small deletions	74.133	54390
Small Insertions	73.9	55770
Total	1,649,728	1,219,689
New contigs
Total	42	22
Genome annotation
Number of genes	31142	31544
Number of transcripts	53889	56622

## Sheet: Table S2
Table S2. Number of small variants (SNPs) across chromosome identified in Aglianico and Falanghina. The average number of SNPs in a 1 kbp windows is reported for each chromosome in both varieties. The p-value of the Chisquare test of the observed vs expected number of variants is also reported
Chromosome	Variants Aglianico	Variants Falanghina	Aglianico/Kbp	Falanghina/Kbp	p-value Aglianico	p-value Falanghina
chr1	80,396	76,809	3.49	3.33	8.33E-134	0.00E+00
chr2	60,772	40,417	3.24	2.15	0.00533402	1.43E-79
chr3	39,268	41,426	2.03	2.14	0.00E+00	6.46E-90
chr4	89,436	51,962	3.75	2.18	0.00E+00	9.46E-79
chr5	78,993	45,463	3.16	1.82	1.61E-04	0.00E+00
chr6	101,808	86,092	4.73	4.00	0.00E+00	0.00E+00
chr7	51,615	44,784	2.45	2.13	0.00E+00	4.22E-108
chr8	51,904	49,467	2.32	2.21	0.00E+00	5.71E-51
chr9	60,694	52,896	2.64	2.30	0.00E+00	1.52E-10
chr10	70,659	75,364	3.89	4.15	0.00E+00	0.00E+00
chr11	88,373	58,554	4.46	2.95	0.00E+00	0.00E+00
chr12	106,687	20,017	4.70	0.88	0.00E+00	0.00E+00
chr13	82,916	75,395	3.40	3.09	1.13E-7	0.00E+00
chr14	63,576	83,142	2.10	2.75	0.00E+00	0.00E+00
chr15	65,574	63,701	3.23	3.14	1.76E-02	0.00E+00
chr16	72,870	68,094	3.30	3.09	3.79E-18	0.00E+00
chr17	81,557	26,140	4.76	1.53	0.00E+00	0.00E+00
chr18	86,232	77,309	2.94	2.63	1.23E-139	1.54E-197
chr19	98,639	15,594	4.11	0.65	0.00E+00	0.00E+00
chrUn	69,726	56,903	1.62	1.32	0.00E+00	0.00E+00
	1,501,695	1,109,529

## Sheet: Table S3
Table S3. List of the genes encoding for key enzymes of four classes of compounds: terpenoids, green leaf volatiles, branched-chain aminoacids and phenylpropanoids. Per each gene, the number of members is reported for Pinot Noir (PNT), Aglianico (AGL) and Falanghina (FAL).
Gene code	Gene name	Identification in Pinot Noir*	Identification in Arabidopsis*	PNT	AGL	FAL
Terpenoids
DXS	deoxy-D-xylulose 5-phosphate synthase	Battilana et al. 2009		6	5	5
DXR	1-deoxy-d-xylulose 5-phosphate reductoisomerase	Wang et al., 2021		1	1	1
MCT	4-diphosphocytidyl-2-C-methyl-D-erythhtol synthase	Wang et al., 2021		1	1	1
CMK	4-(cytidine 5′-diphospho)-2-C-methyl-D-erythritol kinase	Wang et al., 2021		1	1	1
CMS	4-(cytidine 5′-diphospho)-2-C-methyl-D-erythritol synthase	Wang et al., 2021		1	0	0
HDR	(E)-4-hydroxy-3-methylbut-2-enyl diphosphate reductase	Wang et al., 2021		1	1	2
GGPPS	geranyl geranyl pyrophosphate synthase	This study	Beck et al., 2013	12	9	7
GPPS	geranyl pyrophosphate synthase	This study	Beck et al., 2013	1	1	1
AACT	acetyl-CoA C-acetyltransferase	This study	Ahumada et al., 2008	2	2	2
HMGS	3-Hydroxy-3-methylglutaryl-CoA synthase	This study	Liao et al., 2014	2	2	1
HMGR	3-Hydroxy-3-methylglutaryl-CoA reductase	This study	Leivar et al., 2005	3	2	3
MVK	mevalonate kinase	This study	Lluch et al., 2000	1	1	1
PMK	5-phosphomevalonate kinase	This study	Thoelogis et al., 2000	1	1	1
MVD	mevalonate 5-diphosphate decarboxylase	This study	Thoelogis et al., 2000	1	1	1
TPS	terpene synthase	Martin et al. 2010		69	55	57
Green Leaf Volatiles - GLV
LOX	lipoxygenase	Podolyan et al., 2010		15	10	8
HPL	hydroperoxide lyase	Zhu et al., 2012		6	6	5
ADH	alcohol dehydrogenase	Chong et al., 2020		11	11	9
AAT	alcohol acetyl transferase	Tuominen et al., 2011		52	41	37
Branched-chain amino acids (BCAA)
BCAT	Branched‐chain amino acid transaminase	This study	Hildebrandt et al., 2015	4	4	4
BCKDHA	E1 branched‐chain alpha‐keto acid dehydrogenase	This study	Hildebrandt et al., 2015	6	5	4
LPD	Lipoamide dehydrogenase	This study	Hildebrandt et al., 2015	2	2	1
IVD	Isovaleryl‐CoA‐dehydrogenase	This study	Hildebrandt et al., 2015	4	1	1
ETF	Electron transfer flavoprotein	This study	Hildebrandt et al., 2015	4	2	2
ETF-QO	Electron‐transfer flavoprotein:ubiquinone oxidoreductase	This study	Hildebrandt et al., 2015	2	1	2
MCC	Methylcrotonyl‐CoA carboxylase	This study	Hildebrandt et al., 2015	8	2	2
ECH	Enoyl‐CoA hydratase	This study	Hildebrandt et al., 2015	7	4	7
HMG-CoA lyase	Hydroxmethylglutaryl‐CoA lyase	This study	Hildebrandt et al., 2015	7	2	1
HAD	3‐hydroxyacyl‐CoA dehydrogenase	This study	Hildebrandt et al., 2015	3	1	3
AIM1	Fatty acid beta‐oxidation multifunctional protein	This study	Hildebrandt et al., 2015	3	2	1
KAT	3‐ketoacyl‐CoA thiolase	This study	Hildebrandt et al., 2015	5	2	1
HAYL	Hydroxyacyl‐CoA hydrolase	This study	Hildebrandt et al., 2015	1	1	1
HIBYL	3‐hydroxyisobutyryl‐CoA hydrolase‐like protein	This study	Hildebrandt et al., 2015	7	2	2
GLYR1	putative 3‐hydroxyisobutyrate dehydrogenase	This study	Hildebrandt et al., 2015	4	1	1
MMSDH	Methylmalonate‐semialdehyde dehydrogenase	This study	Hildebrandt et al., 2015	10	3	4
ACOX	Acyl‐CoA oxidase	This study	Hildebrandt et al., 2015	5	0	2
Phenylpropanoid
PAL	phenylalanine ammonia-lyase	Savoi et al., 2016		19	19	16
C4H	cinnamic acid 4-hydroxylase	Savoi et al., 2016		1	1	1
4CL	4-coumarate:CoA ligase	Savoi et al., 2016		2	2	2
CHS	chalcone synthase	Savoi et al., 2016		48	47	45
CHI	chalcone-flavanone isomerase	Savoi et al., 2016		1	1	1
F3H	flavanone 3-hydroxylase	Savoi et al., 2016		2	2	2
F35H	flavanone 3-5 hydroxylase	Savoi et al., 2016		1	1	1
DFR	dihydroflavonol 4-reductase	Savoi et al., 2016		1	1	1
ANR	anthocyanidin reductase	Savoi et al., 2016		1	1	1
FLS	flavonol synthase	Savoi et al., 2016		1	1	1
LAR	leucoanthocyanidin reductase	Savoi et al., 2016		1	1	1
LDOX	leucoanthocyanidin dioxygenase	Savoi et al., 2016		1	1	1
UFGT	UDP-glucose: flavonoid 3-O-glucosyl transferase	Savoi et al., 2016		1	1	1
*Ahumada et al. 2008, Functional Plant Biology, 35(11), 1100-1111. Battilana et al. 2009, Theoretical and applied genetics, 118(4), 653-669. Beck et al. 2013, Plant molecular biology, 82(4), 393-416. Chong et al. 2020, Acta physiologiae plantarum, 42(4), 1-8. Hildebrandt et al. 2015, Molecular plant, 8(11), 1563-1579. Leivar et al. 2005, Plant physiology, 137(1), 57-69. Liao et al. 2014, Plant ce…

## Sheet: Table S4
Table S4. Polymorphism analysis within genes involved in Green Leaf Volitiles. The total number of SNPs with their impact on coding sequences is reported for each annotated gene in Aglianico and Falanghina. Per each transcript, the Fold Change of DEGs identified by Villano et al. (2023) are reported in four comparisons (Skin_VvsPV, Skin_RvsPV, Pulp_VvsPV and Pulp_RvsPV) in which the pre-veraison …
Gene name	Reference*	Gene ID	Blast results on PN40024	Aglianico	Skin_VvsPV	Skin_RvsPV	Pulp_VvsPV	Pulp_RvsPV	Domain	High impact variants	Moderate impact variants	Falanghina	Falanghina	Skin_VvsPV	Skin_RvsPV	Pulp_VvsPV	Pulp_RvsPV	Domain	High impact variants	Moderate impact variants
lipoxygenase	Podolyan et al., 2010	LOX	VIT_206s0004g01510.1	VIT_AGLc6g297430.1	1.97837		4.08402	1.75556	pfam00305; cd01751			VIT_FAc6g365490.1	VIT_FAc6g365490.1	3.16332		1.55083		pfam00305; cd01751		missense_variant (1)
			VIT_214s0128g00790.1	VIT_AGLc14g99270.3	-2.27998	-2.97487	-2.66991	-4.88152	PLN02337		missense_variant (6)	VIT_FAc14g122510.1	VIT_FAc14g122510.1	-2.86522	-4.05806			PLN02337		missense_variant (4)
			VIT_214s0128g00780.1	VIT_AGLc14g99270.1	-2.27998	-2.97487	-2.66991	-4.88152	PLN02337		missense_variant (1)	VIT_FAc14g122490.1	VIT_FAc14g122490.1	-3.23942	-3.83944	-2.77819		PLN02337
			VIT_206s0004g01450.1	VIT_AGLc6g297370.2					pfam00305; cl00011			VIT_FAc6g365400.1	VIT_FAc6g365400.1					pfam00305; cl00011		missense_variant (4)
			VIT_206s0004g01460.1	VIT_AGLc6g297370.1					cl37981			VIT_FAc6g365400.2	VIT_FAc6g365400.2					cl37981		missense_variant (2)
			VIT_206s0004g01470.1	VIT_AGLc6g297400.2	-4.60355				cl37981; cd01751			VIT_FAc6g365470.2	VIT_FAc6g365470.2					cl37981; cd01751		missense_variant (3)
			VIT_206s0004g01480.1	VIT_AGLc6g297420.1	-1.63562	-1.8153		-2.81186	cl37981			VIT_FAc6g365480.2	VIT_FAc6g365480.2					pfam00305		missense_variant (4)
			VIT_206s0004g01480.4	VIT_AGLc6g297420.3	-1.63562	-1.8153		-2.81186	pfam00305			VIT_FAc6g365480.1	VIT_FAc6g365480.1					pfam00305		missense_variant (4)
			VIT_213s0064g01480.1	VIT_AGLc13g90860.1	-6.50784	-8.97831	-2.97438		pfam00305; cd01751		missense_variant (15)	no ortholog								missense_variant (4)
			VIT_213s0064g01480.2	VIT_AGLc13g90860.2	-6.50784	-8.97831	-2.97438		cl37981		missense_variant (15)	no ortholog								missense_variant (4)
			VIT_205s0020g03170.1	VIT_AGLc5g279370.1	-2.27117	-3.83366	-2.09305	-3.649	PLN02337		missense_variant (2)	VIT_FAc5g342210.1	VIT_FAc5g342210.1		-4.68627		-5.45371	PLN02337
			VIT_209s0002g01080.1	VIT_AGLc9g357850.1	-5.28102	-5.30312	-5.67189	-7.22468	cl33445		missense_variant (5)	VIT_FAc9g439300.1	VIT_FAc9g439300.1	-3.89314	-5.24333	-4.89642	-4.46509	cl33445		missense_variant (3)
			VIT_200s0265g00170.1	VIT_AGLcUng389440.1	-4.12015	-5.0612	-5.98894	-5.64081	cl37981			VIT_FAcUng477770.1	VIT_FAcUng477770.1		-4.4056	-4.29983		cl37981
			VIT_201s0010g02750.3	VIT_AGLc1g17130.1	-1.76027	-2.08946	-1.75365	-2.53222	cl33458			VIT_FAc1g20770.1	VIT_FAc1g20770.1				-1.68877	cl33458
hydroperoxide lyase	Zhu et al., 2012	HPL	VIT_212s0059g01060	VIT_AGLc12g57480.1			1.94698		PLN02648		missense_variant (1)	VIT_FAc12g70670.1	VIT_FAc12g70670.1	1.71443				PLN02648
			VIT_203s0063g01820	VIT_AGLc3g242150.1			6.67397		PLN02648		missense_variant (6)	VIT_FAc3g296110.1	VIT_FAc3g296110.1	-1.89613	-1.80941	2.37942		PLN02648
			VIT_203s0063g01830	VIT_AGLc3g242170.1					PLN02648			VIT_FAc3g296130.1	VIT_FAc3g296130.1					PLN02648
			VIT_203s0063g01840	VIT_AGLc3g242190.1			-2.90615		cl12078			VIT_FAc3g296140.1	VIT_FAc3g296140.1					cl12078
			VIT_203s0063g01850	VIT_AGLc3g242200.1					PLN02648		missense_variant (1)	no ortholog
			VIT_203s0063g01860	VIT_AGLc3g242210.1					PLN02648		missense_variant (3)	VIT_FAc3g296160.1	VIT_FAc3g296160.1					PLN02648
alcohol dehydrogenase	Chong et al., 2020	ADH	VIT_218s0001g15410	VIT_AGLc18g186620.1	-2.58483	-3.86442	-2.70053	-4.53636	cl16912		missense_variant (1)	VIT_FAc18g228490.1	VIT_FAc18g228490.1		-4.04574	-3.08049	-4.63455	cd08301
			VIT_204s0044g01120	VIT_AGLc4g271780.1	-1.56916				cd08301; cl16912			no ortholog
			VIT_218s0001g15450	VIT_AGLc18g186650.1	2.4787	2.05512	1.51359		cd08301			VIT_FAc18g228520.1	VIT_FAc18g228520.1					cd08301
			VIT_214s0068g01760	VIT_AGLc14g113620.1		1.6126	1.85831	1.76588	cl21454		missense_variant (1)	VIT_FAc14g140000.1	VIT_FAc14g140000.1	1.7339	2.06644			cl21454
			VIT_216s0039g00320	VIT_AGLc16g136610.1			-1.61614	-2.71053	cl33574			VIT_FAc16g167500.1	VIT_FAc16g167500.1					cl33574
			VIT_218s0001g00380	VIT_AGLc18g171300.1				-1.72981	cl16912			VIT_FAc18g209580.1	VIT_FAc18g209580.1			-1.66747	-1.95527	cl16912		missense_variant (1)
			VIT_218s0001g00410	VIT_AGLc18g171310.1					cl16912			VIT_FAc18g209600.1	VIT_FAc18g209600.1					cl16912		missense_variant (2)
			VIT_218s0001g06360	VIT_AGLc18g175670.2			-4.10574	-4.63161	cl16912		missense_variant (1)	no ortholog								missense_variant (2)
			VIT_203s0063g00610	VIT_AGLc3g240720.2					cd08250; cl21454		missense_variant (2)	VIT_FAc3g294420.1	VIT_FAc3g294420.1		-1.55494		-1.55815	cd08250
			VIT_218s0001g15450	VIT_AGLc18g186650.1	2.4787	2.05512	1.51359		cd08301			VIT_FAc18g228520.1	VIT_FAc18g228520.1					cd08301
			VIT_207s0005g04600	VIT_AGLc7g323270.1					cl16912			VIT_FAc7g396220.1	VIT_FAc7g396220.1			-1.54566	-2.19546	cl16912
alcohol acetyl transferase	Tuominen et al., 2011	AAT	VIT_202s0087g00490.1	VIT_AGLc2g234160.1	-3.53309	-2.83764			cl23789		missense_variant (3)	no ortholog
			VIT_202s0087g00470.1	VIT_AGLc2g234140.1					cl23789		missense_variant (4)	VIT_FAc2g286550.1	VIT_FAc2g286550.1	-3.00373	-4.25654			cl23789
			VIT_202s0087g00370.1	VIT_AGLc2g234030.1					cl30041			VIT_FAc2g286430.1	VIT_FAc2g286430.1		-3.15454		-4.3323	cl30041
			VIT_210s0003g00900.1	VIT_AGLc10g23850.1					cl23789		missense_variant (5)	VIT_FAc10g28770.1	VIT_FAc10g28770.1		1.68063			cl23789	stop_lost (1)	missense_variant (8)
			VIT_202s0033g01060.1	VIT_AGLc2g233090.1	-4.07402	-5.09062	-2.13175	-3.24942	cl23789			VIT_FAc2g285350.1	VIT_FAc2g285350.1	-6.22334	-6.07523	-7.50822	-7.96088	cl23789
			VIT_202s0033g01050.1	VIT_AGLc2g233070.1	-4.8611	-5.34895	-6.63222	-5.67754	cl23789		missense_variant (1)	VIT_FAc2g285330.1	VIT_FAc2g285330.1	-5.28462	-5.99013	-9.1601	-9.36843	cl23789
			VIT_202s0033g01020.1	VIT_AGLc2g233040.1	-5.23773	-6.34795	-5.67263	-6.65231	cl23789			no ortholog
			VIT_209s0096g00430.1	VIT_AGLc9g368140.1					cl30041			VIT_FAc9g451470.1	VIT_FAc9g451470.1					cl30041
			VIT_209s0096g00550.1	VIT_AGLc9g368220.1					cl30041			VIT_FAc9g451570.1	VIT_FAc9g451570.1					cl30041
			VIT_209s0096g00510.1	VIT_AGLc9g368190.1					cl30041			VIT_FAc9g451550.1	VIT_FAc9g451550.1					cl30041
			VIT_209s0096g00430.1	VIT_AGLc9g368140.1					cl30041			VIT_FAc9g451470.1	VIT_FAc9g451470.1					cl30041
			VIT_209s0096g00550.1	VIT_AGLc9g368220.1					cl30041			VIT_FAc9g451570.1	VIT_FAc9g451570.1					cl30041
			VIT_202s0033g01000.1	VIT_AGLc2g233010.1	-4.79994	-5.71956	-7.74106	-8.73826	cl23789			no ortholog
			VIT_200s0207g00010.1	VIT_AGLcUng383190.1			-3.7317	-3.33654	cl30041			VIT_FAcUng470040.1	VIT_FAcUng470040.1			-1.645	-4.68235	cl30041
			VIT_216s0039g00570.1	VIT_AGLc16g136740.1	-2.82846	-3.80472	-5.08323	-6.34468	cl23789			VIT_FAc16g167680.1	VIT_FAc16g167680.1		-4.68001	-4.61085		cl23789
			VIT_218s0001g12990.1	VIT_AGLc18g183830.1			2.26526		cl23789		missense_variant (2)	VIT_FAc18g224830.1	VIT_FAc18g224830.1		2.74158	3.1875		cl23789		missense_variant (3)
			VIT_218s0001g10180.1	VIT_AGLc18g180460.1					cl30041			VIT_FAc18g220940.1	VIT_FAc18g220940.1					cl30041		missense_variant (1)
			VIT_218s0001g07640.1	VIT_AGLc18g176970.1	-2.34612	-4.75761	-3.70939	-5.85903	cl30041		missense_variant (4)	VIT_FAc18g216570.1	VIT_FAc18g216570.1	-1.58472	-4.43741	-4.53113	-5.49459	cl30041		missense_variant (5)
			VIT_218s0001g00450.1	VIT_AGLc18g171330.1					cl23789		missense_variant (3)	VIT_FAc18g209620.1	VIT_FAc18g209620.1					cl23789		missense_variant (3)
			VIT_211s0016g04400.1	VIT_AGLc11g40340.1					cl23789			VIT_FAc11g48970.1	VIT_FAc11g48970.1					cl23789
			VIT_211s0037g00580.1	no ortholog							missense_variant (6)	VIT_FAc11g54290.1	VIT_FAc11g54290.1					PLN03157	start_lost&inframe_deletion (1); stop_gained (1)	missense_variant (17)
			VIT_211s0037g00580.1	no ortholog							missense_variant (6)	VIT_FAc11g54290.1	VIT_FAc11g54290.1					PLN03157	start_lost&inframe_deletion (1); stop_gained (1)	missense_variant (17)
			VIT_211s0037g00570.1	VIT_AGLc11g44610.1		-3.76104	-6.38712	-10.8953	PLN03157		missense_variant (2)	VIT_FAc11g54270.1	VIT_FAc11g54270.1	-2.55419	-3.56256	-7.0448		PLN03157		missense_variant (2)
			VIT_211s0037g00440.1	VIT_AGLc11g44480.1	-5.46192	-5.18251	-1.90767	-3.26972	cl23789		missense_variant (4)	VIT_FAc11g54270.1	VIT_FAc11g54270.1	-2.55419	-3.56256	-7.0448		PLN03157		missense_variant (3)
			VIT_217s0000g00950.2	VIT_AGLc17g155540.1			-4.12947	-3.78446	PLN02481			VIT_FAc11g54130.1	VIT_FAc11g54130.1			-1.56664	-2.53624	cl23789
			VIT_213s0019g03430.1	VIT_AGLc13g77790.1					cl30041			VIT_FAc17g189960.1	VIT_FAc17g189960.1			-2.02693		PLN02481		missense_variant (3)
			VIT_207s0031g00270.1	VIT_AGLc7g329360.1					cl30041			VIT_FAc13g95450.1	VIT_FAc13g95450.1					cl30041		missense_variant (5)
			VIT_207s0031g00270.1	VIT_AGLc7g329360.1					cl30041			VIT_FAc7g403930.1	VIT_FAc7g403930.1					cl30041		missense_variant (5)
			VIT_208s0007g01930.1	no ortholog								VIT_FAc7g403930.1	VIT_FAc7g403930.1					cl30041
			VIT_214s0006g01460.1	VIT_AGLc14g107500.1					cl23789			no ortholog								missense_variant (1)
			VIT_206s0004g07650.1	no ortholog							missense_variant (13)	VIT_FAc14g132430.1	VIT_FAc14g132430.1					cl23789		missense_variant (15)
			VIT_209s0018g01190.3	VIT_AGLc9g371520.1			-3.59686	-5.53675	PLN02663			no ortholog
			VIT_209s0018g01490.2	VIT_AGLc9g371810.1	9.69383	10.2463	8.13045	7.69663	cl23789		missense_variant (3)	VIT_FAc9g455840.1	VIT_FAc9g455840.1			-1.55716	-3.13781	PLN02663	frameshift_variant (1)	missense_variant (5)
			VIT_207s0005g02670.1	VIT_AGLc7g320950.1					cl23789			no ortholog
			VIT_212s0057g00930.2	VIT_AGLc12g61760.1					PLN02481			VIT_FAc7g393390.2	VIT_FAc7g393390.2					cl23789
			VIT_212s0134g00670.1	VIT_AGLc12g60320.1					cl30041			VIT_FAc12g76290.1	VIT_FAc12g76290.1					PLN02481
			VIT_212s0134g00650.1	VIT_AGLc12g60290.1	-2.19515		-4.20284		cl30041			VIT_FAc12g74200.1	VIT_FAc12g74200.1					cl30041
			VIT_213s0067g01410.1	VIT_AGLc13g72440.1	-3.97335	-3.75792			cl23789		missense_variant (1)	VIT_FAc12g74170.1	VIT_FAc12g74170.1	-5.99717	-6.74127			cl30041		missense_variant (2)
			VIT_209s0054g01700.1	VIT_AGLc9g374910.1					cl30041			VIT_FAc13g89340.1	VIT_FAc13g89340.1	-4.19043				cl23789
			VIT_209s0054g01730.1	VIT_AGLc9g374940.1					cl30041			VIT_FAc9g459870.1	VIT_FAc9g459870.1					cl30041
			VIT_209s0054g01740.1	VIT_AGLc9g374950.1					cl30041		missense_variant (2)	VIT_FAc9g459900.1	VIT_FAc9g459900.1					cl30041
			VIT_214s0030g01950.1	VIT_AGLc14g102120.1				-1.94545	cl30041			VIT_FAc9g459910.1	VIT_FAc9g459910.1					cl30041		missense_variant (1)
			VIT_203s0017g00675.1	VIT_AGLc3g249720.1					cl23789		missense_variant (5)	VIT_FAc14g125760.1	VIT_FAc14g125760.1	1.63851				cl30041
			VIT_205s0029g00480.1	VIT_AGLc5g286590.1		-2.30314	-3.35704	-3.7067	cl30041		missense_variant (3)	VIT_FAc3g305370.1	VIT_FAc3g305370.1					cl23789
			VIT_204s0008g04800.1	VIT_AGLc4g257890.1					cl30041		missense_variant (19)	no ortholog
			VIT_201s0010g02345.1	VIT_AGLc1g16670.1	-3.79087	-5.31304	-6.65203		cl23789		missense_variant (1)	VIT_FAc4g315080.1	VIT_FAc4g315080.1					cl30041
			VIT_216s0050g00830.1	no ortholog								VIT_FAc1g20240.1	VIT_FAc1g20240.1					cl23789
			VIT_216s0050g00870.1	VIT_AGLc16g148910.1		-2.98148	-3.9221	-4.81776	cl30041; cd04051		missense_variant (3)	VIT_FAc16g182030.1	VIT_FAc16g182030.1		-4.78367	-2.54624	-2.50284	cl30041		missense_variant (3)
			VIT_216s0050g00870.2	VIT_AGLc16g148910.2		-2.98148	-3.9221	-4.81776	cl30041; cd04051		missense_variant (3)	VIT_FAc16g182100.1	VIT_FAc16g182100.1		-5.68927		-2.38145	cl30041; cd04051		missense_variant (3)
*Podolyan et al. 2010, Functional Plant Biology, 37(8), 767-784. Zhu et al. 2012, Molecular Biology Reports, 39(7), 7443-7455. Chong et al. 2020, Acta physiologiae plantarum, 42(4), 1-8. Tuominen et al. 2011, BMC genomics, 12(1), 1-17.

## Sheet: Table S5
Table S5. Polymorphism analysis within genes involved in branched amino acid catabolism. The total number of SNPs with their impact on coding sequences is reported for each annotated gene in Aglianico and Falanghina. Per each transcript, the Fold Change of DEGs identified by Villano et al. (2023) are reported in four comparisons (Skin_VvsPV, Skin_RvsPV, Pulp_VvsPV and Pulp_RvsPV) in which the pre…
Gene name	Reference*	Gene ID	Blast results on PN40024	Aglianico	Skin_VvsPV	Skin_RvsPV	Pulp_VvsPV	Pulp_RvsPV	Domain	High impact variants	Moderate impact variants	Falanghina	Skin_VvsPV	Skin_RvsPV	Pulp_VvsPV	Pulp_RvsPV	Domain	High impact variants	Moderate impact variants
Branched‐chain amino acid transaminase	Hildebrandt et al., 2015	BCAT	VIT_218s0001g08450.1	VIT_AGLc18g178110.1					cl29939		missense_variant (2)	VIT_FAcUng508710.2			2.9038	2.25537	cl29939
			VIT_218s0001g08430.1	VIT_AGLc18g178090.1	-3.73029	-3.47022	-4.6838	-4.15935	cl29939			VIT_FAc18g218120.1		-1.87877	-5.27268	-4.57231	cl29939
			VIT_200s0558g00010.1	VIT_AGLcUng401030.1		-1.89072			cl29939			VIT_FAcUng492260.1		-2.18119			cl29939
			VIT_214s0128g00100.1	VIT_AGLc14g98460.1					cl17173		missense_variant (10)	VIT_FAc14g121520.1					cl17173		missense_variant (9)
E1 branched‐chain alpha‐keto acid dehydrogenase	Hildebrandt et al., 2015	BCKDHA	VIT_204s0044g01490.1	no ortholog								no ortholog
			VIT_218s0001g14980.1	VIT_AGLc18g186130.1	-4.84219	-5.53635	-6.98175	-7.26338	cd02000; cl01629		missense_variant (1), missense_variant&splice_region_variant (1)	VIT_FAc18g227800.1	-2.03625	-4.8134	-7.73245	-7.12876	cd02000; cl01629
			VIT_204s0044g01490.2	VIT_AGLc4g272220.1			-3.2335		cd02000; cl01629			VIT_FAc4g333290.1	-2.92181	-4.15669	-5.68035	-6.214	cd02000; cl01629
			VIT_206s0004g00190.1	VIT_AGLc6g295600.1					PTZ00182; cl33170			VIT_FAc6g363230.1					PTZ00182; cl33170
			VIT_206s0004g00190.3	no ortholog								no ortholog
			VIT_206s0004g00190.2	VIT_AGLc6g295600.2					cl33170			no ortholog
Lipoamide dehydrogenase	Hildebrandt et al., 2015	LPD	VIT_205s0077g02080.1	VIT_AGLc5g275180.5					PLN02528; cl33511			no ortholog
			VIT_205s0020g00380.1	VIT_AGLc5g275990.1					cl39093			VIT_FAc5g338080.1					cl39093		missense_variant (1)
Isovaleryl‐CoA‐dehydrogenase	Hildebrandt et al., 2015	IVD	VIT_206s0004g03140.1	no ortholog								no ortholog
			VIT_206s0004g03140.2	no ortholog								no ortholog
			VIT_206s0004g03140.3	VIT_AGLc6g299590.1					cl33509			VIT_FAc6g368020.1					cl33509
			VIT_206s0004g03140.4	no ortholog								no ortholog
Electron transfer flavoprotein	Hildebrandt et al., 2015	ETF	VIT_219s0177g00220.1	VIT_AGLc19g207250.1					PLN00022; cl33407		missense_variant (3)	no ortholog
			VIT_219s0177g00220.2	no ortholog								no ortholog
			VIT_205s0049g00470.1	VIT_AGLc5g282340.1					COG2086; cl00292		missense_variant (1)	no ortholog
			VIT_205s0049g00470.2	no ortholog								VIT_FAc5g346060.1		1.63336			cl00292
Electron‐transfer flavoprotein:ubiquinone oxidoreductase	Hildebrandt et al., 2015	ETF-QO	VIT_205s0102g01110.2	VIT_AGLc5g292730.1					COG0644; cl33990		missense_variant (3)	VIT_FAc10g25260.2				2.24179	pfam13966; cl16506		missense_variant (4); missense_variant&splice_region_variant (1)
			VIT_205s0102g01110.3	no ortholog								VIT_FAc5g359900.5					COG0644; cl33990		missense_variant (4); missense_variant&splice_region_variant (1)
Methylcrotonyl‐CoA carboxylase	Hildebrandt et al., 2015	MCC	VIT_207s0151g00460.1	no ortholog								VIT_FAc7_randomg410440.1					cd18919; cl00081
			VIT_207s0151g00460.2	VIT_AGLc7g315190.1					COG4770; cl39082		missense_variant (1)	no ortholog
			VIT_207s0151g00460.3	no ortholog								no ortholog
			VIT_203s0063g00290.1	no ortholog								no ortholog
			VIT_203s0063g00290.2	VIT_AGLc3g240410.1					PLN02820; cl31935	stop_lost (1)	missense_variant (1)	VIT_FAc3g294070.1					PLN02820; cl31935	frameshift_variant (2); stop_lost (1)	missense_variant (1)
			VIT_203s0063g00290.3	no ortholog								no ortholog
			VIT_203s0063g00290.4	no ortholog								no ortholog
			VIT_203s0063g00290.6	no ortholog								no ortholog
Enoyl‐CoA hydratase	Hildebrandt et al., 2015	ECH	VIT_218s0001g00490.1	VIT_AGLc18g171370.1					cl28571			no ortholog
			VIT_211s0016g03690.1	no ortholog							missense_variant (1)	VIT_FAc11g47780.1					cl35999		missense_variant (3)
			VIT_205s0077g02140.1	no ortholog							missense_variant (2)	VIT_FAc5g337080.1		1.50882			cl35999		missense_variant (1)
			VIT_202s0234g00080.1	no ortholog								VIT_FAc2g269530.1				-1.60701	PLN02600; cl23717		missense_variant (1)
			VIT_202s0234g00080.3	VIT_AGLc2g219770.2				-1.78456	PLN02600; cl23717			no ortholog
			VIT_205s0077g00860.1	no ortholog								VIT_FAc5g335270.2		1.91959		1.59268	PLN02888; cl23717
			VIT_205s0077g00860.2	VIT_AGLc5g273800.1		1.50669			PLN02888; cl23717			no ortholog
Hydroxmethylglutaryl‐CoA lyase	Hildebrandt et al., 2015	HMG-CoA lyase	VIT_206s0009g02640.1	VIT_AGLc6g309320.1					PLN02746; cl21457			VIT_FAc6g379400.2					PLN02746; cl21457
			VIT_208s0040g01170.1	no ortholog								no ortholog
			VIT_208s0040g01170.2	no ortholog								no ortholog
			VIT_208s0040g01170.3	no ortholog								no ortholog
			VIT_208s0040g01170.4	no ortholog								no ortholog
			VIT_208s0040g01170.5	VIT_AGLc8g342620.1	2.6991	2.03745	3.06663	2.46707	PLN02746; cl21457		missense_variant (1)	no ortholog
			VIT_208s0040g01170.6	no ortholog								VIT_FAc8g421010.1	2.16943	1.608	1.65595		PLN02746; cl21457
3‐hydroxyacyl‐CoA dehydrogenase	Hildebrandt et al., 2015	HAD	VIT_219s0014g02370.1	no ortholog								VIT_FAc19g249250.1		1.73884		1.79416	PLN02545; cl33514		missense_variant (1)
			VIT_211s0016g03690.1	no ortholog								VIT_FAc11g47780.1					cl35999		missense_variant (3)
Fatty acid beta‐oxidation multifunctional protein	Hildebrandt et al., 2015	AIM1	VIT_211s0016g03690.1	no ortholog								no ortholog
			VIT_205s0077g02140.1	VIT_AGLc5g275260.1				1.51309	cl35999		missense_variant (2)	no ortholog
3‐ketoacyl‐CoA thiolase	Hildebrandt et al., 2015	KAT	VIT_205s0051g00720.1	no ortholog								no ortholog
			VIT_207s0005g05610.1	no ortholog								no ortholog
			VIT_205s0051g00720.3	no ortholog								VIT_FAc5g350010.2					PLN02287; cl30635
			VIT_205s0051g00720.2	VIT_AGLc5g285270.1					PLN02287; cl30635			no ortholog
			VIT_207s0005g05610.2	VIT_AGLc7g324310.1		-2.36674		-1.64576	cl30635		missense_variant (1)	VIT_FAc7g397690.1					cl30635
Hydroxyacyl‐CoA hydrolase	Hildebrandt et al., 2015	HAYL	VIT_209s0002g07160.1	VIT_AGLc9g365100.1					cl23717			VIT_FAc9g447810.1					cl23717
			VIT_209s0002g07160.1	no ortholog								no ortholog
			VIT_209s0002g07160.1	no ortholog								no ortholog
3‐hydroxyisobutyryl‐CoA hydrolase‐like protein	Hildebrandt et al., 2015	HIBYL	VIT_204s0008g06610.1	no ortholog							missense_variant (5)	no ortholog
			VIT_215s0021g02240.1	no ortholog							missense_variant (2)	no ortholog
			VIT_211s0016g04290.1	VIT_AGLc11g40160.1					pfam16113; cl23717			VIT_FAc11g48780.1					pfam16113; cl23717
			VIT_212s0028g00590.1	no ortholog								VIT_FAc12g64090.1					PLN02874; cl30703
			VIT_212s0028g00590.2	no ortholog								no ortholog
			VIT_212s0028g00590.3	VIT_AGLc12g52100.1			-1.66654	-2.86118	PLN02874; cl30703			no ortholog
			VIT_212s0028g00590.4	no ortholog								no ortholog
putative 3‐hydroxyisobutyrate dehydrogenase	Hildebrandt et al., 2015	GLYR1	VIT_210s0003g05040.1	VIT_AGLc10g29300.3					cl31134			VIT_FAc10g35690.3			-2.25214	-1.67979	cl31134
			VIT_211s0016g03100.1	no ortholog								no ortholog
			VIT_212s0034g01860.2	no ortholog								no ortholog
			VIT_212s0034g01860.1	no ortholog								no ortholog
Methylmalonate‐semialdehyde dehydrogenase	Hildebrandt et al., 2015	MMSDH	VIT_203s0132g00200.1	VIT_AGLc3g247680.1					cl30742			VIT_FAc3g302800.1					cl30742
			VIT_203s0132g00210.2	no ortholog								no ortholog
			VIT_203s0132g00210.1	no ortholog								VIT_FAc3g302810.2					cl30742		missense_variant (2)
			VIT_203s0132g00210.7	no ortholog								no ortholog
			VIT_203s0132g00210.6	no ortholog								no ortholog
			VIT_203s0132g00210.3	no ortholog								no ortholog
			VIT_203s0132g00210.5	no ortholog								no ortholog
			VIT_200s0218g00070.1	VIT_AGLcUng384550.2					cd07085; cl11961			VIT_FAcUng471800.1					cd07085; cl11961
			VIT_203s0132g00210.4	VIT_AGLc3g247690.1					cl30742		missense_variant (1)	VIT_FAc3g302810.1					cl30742		missense_variant (2)
			VIT_203s0132g00210.8	no ortholog								no ortholog
Acyl‐CoA oxidase	Hildebrandt et al., 2015	ACOX	VIT_200s0389g00020.1	no ortholog								VIT_FAcUng486180.1					cl31882
			VIT_200s0662g00010.1	no ortholog								no ortholog
			VIT_200s0662g00010.2	no ortholog								VIT_FAcUng494290.2					cl33533		missense_variant (7)
			VIT_200s0662g00010.4	no ortholog								no ortholog
			VIT_200s0662g00010.5	no ortholog								no ortholog
Fatty acid beta‐oxidation multifunctional protein	Hildebrandt et al., 2015	AIM1	VIT_200s0662g00010.3	VIT_AGLcUng402580.1					cl33533		missense_variant (2)	VIT_FAcUng494290.1					cl33533		missense_variant (7)
			VIT_212s0028g02660.1	no ortholog								VIT_FAc12g66970.1					PLN02312; cl33460
			VIT_212s0028g02660.2	VIT_AGLc12g54590.1					cl33460			no ortholog
Fatty acid beta‐oxidation multifunctional protein	Hildebrandt et al., 2015	AIM1	VIT_212s0028g02660.3	VIT_AGLc11g45850.1		1.61287		1.59927	cl33460			no ortholog
3‐hydroxyisobutyryl‐CoA hydrolase‐like protein	Hildebrandt et al., 2015	HIBYL	VIT_208s0105g00460.1	VIT_AGLc8g338960.1					PLN02526; cl31896			VIT_FAc8g416180.1		1.90452		1.70374	PLN02526; cl31896
Methylmalonate‐semialdehyde dehydrogenase	Hildebrandt et al., 2015	MMSDH	VIT_208s0105g00460.2	no ortholog								no ortholog
Acyl‐CoA oxidase	Hildebrandt et al., 2015	ACOX	VIT_200s0389g00020.1	VIT_AGLcUng396030.1					cl31882			no ortholog
*Hildebrandt et al. 2015, Molecular plant, 8(11), 1563-1579.

## Sheet: Table S6
Table S6. Polymorphism analysis of genes involved in terpenoids pathway. The total number of SNPs with their impact on coding sequences is reported for each annotated gene in Aglianico and Falanghina. Per each transcript, the Fold Change of DEGs identified by Villano et al. (2023) are reported in four comparisons (Skin_VvsPV, Skin_RvsPV, Pulp_VvsPV and Pulp_RvsPV) in which the pre-veraison (PV) s…
Gene name	Reference*	Gene ID	Blast results on PN40024	Aglianico	Skin_VvsPV	Skin_RvsPV	Pulp_VvsPV	Pulp_RvsPV	Domain	High impact variants	Moderate impact variants	Falanghina	Skin_VvsPV	Skin_RvsPV	Pulp_VvsPV	Pulp_RvsPV	Domain	High impact variants	Moderate impact variants
Plastid MEP pathway
1-Deoxy-D-xylulose 5-phosphate synthase	Battilana et al., 2009	DXS1	VIT_205s0020g02130.2	VIT_AGLc5g278090.2			-1.58964	-2.37467	cl31907		missense_variant (1)	VIT_FAc5g340620.1			-2.65041	-4.86893	cl31907		missense_variant (3)
		DXS2A	VIT_211s0052g01780.1	VIT_AGLc11g50780.1					cl31907		missense_variant (11)	VIT_FAc11g62340.2		3.00593	-1.69489	-1.98086	cl31907		missense_variant (4)
		DXS2B	VIT_211s0052g01730.2	no ortholog								VIT_FAc11g62330.3	-1.73986	1.77667	-1.6354		cl31907		missense_variant (1)
			VIT_211s0052g01730.1	VIT_AGLc11g50730.1	3.25164	3.81074		-2.68863	cl31907		missense_variant (3)	no ortholog
		DXS2C	VIT_211s0052g01240.1	VIT_AGLc11g50140.1			-5.54585		cl31907		missense_variant (5)	VIT_FAc11g61640.1					cl31907		missense_variant (1)
			VIT_211s0052g01730.2	VIT_AGLc11g50730.2					cl31907		missense_variant (3)	VIT_FAc11g62340.1					cl31907		missense_variant (1)
		DXS2D	VIT_211s0052g01780.1	VIT_AGLc11g50780.1					cl31907		missense_variant (11)	VIT_FAc11g62330.2		3.00593	-1.69489	-1.98086	cl31907		missense_variant (1)
		DXS3	VIT_204s0008g04970.1	VIT_AGLc4g258120.2					cl31847		missense_variant (1)	VIT_FAc4g315330.2					cl31847		missense_variant (1)
			VIT_204s0008g04970.3	VIT_AGLc4g258120.1					cl31847		missense_variant (1)	VIT_FAc4g315330.1					cl31847		missense_variant (1)
			VIT_204s0008g04970.5	VIT_AGLc4g258120.4					cl31847		missense_variant (1)	no ortholog
			VIT_204s0008g04970.4	VIT_AGLc4g258120.3					cl31847		missense_variant (1)	no ortholog
1-deoxy-d-xylulose 5-phosphate reductoisomerase	Wang et al., 2021	DXR	VIT_217s0000g08390	VIT_AGLc17g165120.1					cl29217			VIT_FAc17g201830.1					PLN02696
			VIT_217s0000g08390	VIT_AGLc17g165120.2					PLN02696			VIT_FAc17g201830.2					PLN02696
			VIT_217s0000g08390	VIT_AGLc17g165120.3					cl29217			no ortholog
4-diphosphocytidyl-2-C-methyl-D-erythhtol synthase	Wang et al., 2021	MCT	VIT_212s0035g01950	VIT_AGLc12g70410.1					cl11394			VIT_FAc12g86610.1					cl11394
			VIT_212s0035g01950	VIT_AGLc12g70410.2					PLN02728			VIT_FAc12g86610.2					PLN02728
			VIT_212s0035g01950	VIT_AGLc12g70410.3					PLN02728			VIT_FAc12g86610.3					cl11394
			VIT_212s0035g01950	VIT_AGLc12g70410.4					PLN02728			VIT_FAc12g86610.4					PLN02728
4-(cytidine 5′-diphospho)-2-C-methyl-D-erythritol kinase	Wang et al., 2021	CMK	VIT_206s0009g02320	VIT_AGLc6g308900.1					cl34380			VIT_FAc6g378780.1					cl34380		missense_variant (5)
(E)-4-hydroxy-3-methylbut-2-enyl diphosphate reductase	Wang et al., 2021	HDR	VIT_203s0063g02030	VIT_AGLc3g242390.1	2.40273	2.51609	2.58288	2.59319	PLN02821			VIT_FAc3g296370.1	1.78339				PLN02821
geranyl geranyl pyrophosphate synthase	Beck et al., 2013	GGPPS1	VIT_204s0023g01210.1	VIT_AGLc4g266310.1					cd00685			VIT_FAc4g326090.1					cd00685
		GGPPS2	VIT_205s0020g01240.1	VIT_AGLc5g276990.1	-1.66043	-2.21624	-2.2612	-2.94452	cd00685			VIT_FAc5g339260.1		-3.26674			cd00685		missense_variant (5)
		GGPPS3	VIT_203s0038g03050.1	no ortholog								VIT_FAc3g290960.1
		GGPPS4	VIT_219s0014g00070.6	VIT_AGLc19g200580.3					cl00210			VIT_FAc19g246220.5		1.94769			cl00210
		GGPPS5	VIT_219s0090g00530.1	no ortholog								VIT_FAc19g254810.1
		GGPPS6	VIT_215s0024g00850.3	VIT_AGLc15g121740.3					cl27345			VIT_FAc15g149810.4					cl27345
		GGPPS7	VIT_203s0132g00010.1	VIT_AGLc3g247540.1					cl27345			VIT_FAc3g302610.1					cl27345
		GGPPS8	VIT_200s0283g00050.1	VIT_AGLcUng390700.1					cl27345			VIT_FAcUng479420.1					cl27345
		GGPPS9	VIT_206s0009g03090.1	VIT_AGLc6g309940.1					cl27345			VIT_FAc6g380080.1					cl27345
		GGPPS10	VIT_219s0015g01010.1	VIT_AGLc19g210640.1					pfam00348			no ortholog
		GGPPS11	VIT_212s0057g00310.1	VIT_AGLc12g61020.3	4.46273	6.07051	5.30583	6.94033	cl34174			no ortholog
		GGPPS12	VIT_216s0100g00670.1	no ortholog								no ortholog
geranyl pyrophosphate synthase	Beck et al., 2013	GPPS	VIT_215s0024g00850.2	no ortholog								VIT_FAc15g149810.2					cl27345
			VIT_215s0024g00850.4	VIT_AGLc15g121740.1					cl27345			VIT_FAc15g149810.3					cl27345
			VIT_215s0024g00850.1	VIT_AGLc15g121740.2					cl27345			VIT_FAc15g149810.5					cl27345
Cytosol MVA pathway
Acetyl-CoA C-acetyltransferase	Ahumada et al., 2008	AACT	VIT_200s0531g00050.2	VIT_AGLcUng400600.1					PLN02644		missense_variant (1)	VIT_FAcUng491660.3	1.58726	1.77191			PLN02644
			VIT_212s0057g01200.1	no ortholog								VIT_FAc12g76660.7					PLN02644
			VIT_212s0057g01200.2	VIT_AGLc12g62130.5					PLN02644			no ortholog
			VIT_212s0057g01200.3	VIT_AGLc12g62130.1					PLN02644			VIT_FAc12g76660.1					PLN02644
			VIT_212s0057g01200.5	no ortholog								no ortholog
			VIT_212s0057g01200.6	VIT_AGLc12g62130.2					PLN02644			VIT_FAc12g76660.3					PLN02644
			VIT_200s0531g00050.1	VIT_AGLcUng400600.2					PLN02644		missense_variant (1)	VIT_FAcUng491660.1	1.58726	1.77191			PLN02644
			VIT_212s0057g01200.4	VIT_AGLc12g62130.6					PLN02644			VIT_FAc12g76660.6					PLN02644
			VIT_212s0057g01200.7	VIT_AGLc12g62130.4					PLN02644			VIT_FAc12g76660.5					PLN02644
3-Hydroxy-3-methylglutaryl-CoA synthase	Liao et al., 2014	HMGS	VIT_202s0025g04580.1	VIT_AGLc2g225440.1			1.56409		PLN02577			no ortholog
			VIT_216s0100g00160.1	VIT_AGLc16g146580.1					PLN02577		missense_variant (3)	VIT_FAc16g179490.1					PLN02577		missense_variant (2)
3-Hydroxy-3-methylglutaryl-CoA reductase	Leivar et al., 2005	HMGR	VIT_203s0038g04100.1	no ortholog								VIT_FAc3g292630.1					cd00643		missense_variant (7)
			VIT_218s0122g00610.1	VIT_AGLc18g170120.1					cd00643			VIT_FAc18g208090.1		-2.09283		-3.66174	cd00643
			VIT_204s0044g01740.1	VIT_AGLc4g272570.1	-2.38126	-2.58074	-3.58168	-5.44156	cd00643			no ortholog
			VIT_204s0044g01740.2	VIT_AGLc4g272570.2					cd00643			VIT_FAc4g333860.1	-2.0502	-2.54822	-4.11801	-8.36976	cd00643
mevalonate kinase		MVK	VIT_214s0128g00330.1	no ortholog								VIT_FAc14g121940.1				-1.75551	PLN02677		missense_variant (3)
			VIT_214s0128g00330.2	VIT_AGLc14g98790.1					cl40731		missense_variant (3)	VIT_FAc14g121940.2				-1.75551	cl40731		missense_variant (3)
5-phosphomevalonate kinase		PMK	VIT_202s0012g02530.2	VIT_AGLc2g230570.1					cl40725			VIT_FAc2g281960.1					cl40725		missense_variant (1)
mevalonate 5-diphosphate decarboxylase		MVD	VIT_213s0106g00790.1	VIT_AGLc13g82170.1					PLN02407			VIT_FAc13g101240.1					PLN02407		missense_variant (2)
Terpenes
terpene synthase	Martin et al., 2010	VvTPS01	VIT_218s0001g04050.1	VIT_AGLc18_randomg199190.1					cd00684			no ortholog
		VvTPS02	VIT_218s0001g04080.1	VIT_AGLc18_randomg199220.1					cl00210	frameshift_variant&stop_lost&splice_region_variant (1)		VIT_FAc18_randomg244350.1					cd00684; cl38039		missense_variant (9); missense_variant&splice_region_variant (1)
		VvTPS03	VIT_218s0001g04110.1	VIT_AGLc18_randomg199240.1					cl00210			VIT_FAc18_randomg244370.1					cl00210
		VvTPS04	VIT_218s0001g04120.1	VIT_AGLc18_randomg199250.1			3.5341	4.48763	cd00684			VIT_FAc18_randomg244380.1					cd00684		missense_variant (6)
		VvTPS05	VIT_218s0001g04170.1	VIT_AGLc18_randomg199260.1					cd00684			VIT_FAc18_randomg244390.1					cd00684		missense_variant (6), missense_variant&splice_region_variant (1)
		VvTPS06	VIT_218s0001g04220.1	VIT_AGLc18_randomg199290.1					cl00210	frameshift_variant (1)	missense_variant (3)	VIT_FAc18_randomg244430.1					cd00684		missense_variant (2)
		VvTPS07	VIT_218s0001g04280.1	VIT_AGLc18_randomg199320.1		4.40912	3.87739		cd00684		missense_variant (2)	VIT_FAc18_randomg244490.1		2.49092	2.7298		cd00684		missense_variant (2)
		VvTPS08	VIT_218s0001g04510.1	VIT_AGLc18_randomg199380.1					cl00210			VIT_FAc18_randomg244570.1					cl00210		missense_variant (1)
		VvTPS09	VIT_218s0001g04780.1	VIT_AGLc18_randomg199480.1			3.56736	3.97801	cd00684		missense_variant (1)	VIT_FAc18_randomg244680.1					cd00684
		VvTPS10	VIT_218s0001g05240.1	VIT_AGLc18_randomg199640.1					cd00684		missense_variant (1)	VIT_FAc18_randomg244850.1					cd00684
		VvTPS11	VIT_218s0001g04870.1	VIT_AGLc18_randomg199400.1					cl00210		missense_variant (5)	VIT_FAc18_randomg244590.1					cl00210		missense_variant (1)
		VvTPS12	VIT_218s0001g04990.1	VIT_AGLc18_randomg199530.1					cl00210			VIT_FAc18_randomg244730.1					cl00210
		VvTPS13	VIT_218s0001g05230.1	VIT_AGLc18_randomg199630.1					cd00684		missense_variant (1)	VIT_FAc18_randomg244840.1					cd00684		missense_variant (3)
		VvTPS14	VIT_218s0001g05470.1	VIT_AGLc18_randomg199750.1			-5.0324		cd00684			VIT_FAc18_randomg244950.1					cd00684
		VvTPS15	VIT_219s0015g02070.1	VIT_AGLc19g212210.3					cd00684		missense_variant (1)	no ortholog
		VvTPS16	VIT_218s0001g05430.1	VIT_AGLc18_randomg199720.1					cd00684			VIT_FAc18_randomg244920.1					cd00684		missense_variant (1)
		VvTPS17	VIT_218s0001g05290.1	VIT_AGLc18_randomg199680.1			-5.38842		cd00684			VIT_FAc18_randomg244880.1					cd00684		missense_variant (3)
		VvTPS18	VIT_218s0001g05360.1	VIT_AGLc18_randomg199700.1					cd00684		missense_variant (1)	VIT_FAc18_randomg244900.1					cd00684		missense_variant (1)
		VvTPS19	VIT_218s0001g05520.1	VIT_AGLc18_randomg199770.1					cl00210			VIT_FAc18_randomg244950.2					cl38039		missense_variant (4)
		VvTPS20	VIT_219s0014g01060.2	VIT_AGLc19g201730.2					cd00684			VIT_FAc19g247420.1					cd00684
		VvTPS21	VIT_219s0014g01070.1	VIT_AGLc19g201740.1		2.52807			cd00684			VIT_FAc19g247430.1					cd00684
		VvTPS22	VIT_219s0014g02550.1	VIT_AGLc19g203580.1					cd00684		missense_variant (2)	VIT_FAc19g249440.1					cd00684		missense_variant (2)
		VvTPS23	VIT_219s0014g02580.1	VIT_AGLc19g203580.2					cd00684		missense_variant (1)	VIT_FAc19g249440.2					cd00684		missense_variant (2)
		VvTPS24	VIT_219s0014g02590.1	VIT_AGLc19g203590.1					cd00684		missense_variant (1)	VIT_FAc19g249460.1					cd00684		missense_variant (1)
		VvTPS25	VIT_219s0014g04800.1	VIT_AGLc19g206400.1					cd00684		missense_variant (3)	VIT_FAc19g252810.1					cd00684
		VvTPS26	VIT_219s0014g04810.1	VIT_AGLc19g206410.1		-8.07568	-4.62961		cd00684			VIT_FAc19g252820.1					cd00684
		VvTPS27	VIT_219s0014g04900.1	VIT_AGLc19g206510.1					cd00684		missense_variant (9)	VIT_FAc19g252910.1	-3.75464	-4.37523			cd00684
		VvTPS28	VIT_219s0014g04900.3	no ortholog								no ortholog
		VvTPS29	VIT_219s0015g02070.2	VIT_AGLc19g212210.1					cl00210		missense_variant (3)	VIT_FAc19g259930.1	-5.28301	-4.56656			cd00684
		VvTPS30	VIT_218s0001g05450.1	no ortholog								no ortholog
		VvTPS31	VIT_208s0007g06860.1	no ortholog								VIT_FAc8g434710.1					cl00210		missense_variant (1)
		VvTPS32	VIT_212s0059g02710.1	VIT_AGLc12g59430.1					cl00210		missense_variant (2)	VIT_FAc12g72930.2	-1.95051	-2.39935	-4.75947		cl00210
		VvTPS33	VIT_212s0059g02720.1	VIT_AGLc12g59440.1					cl00210		missense_variant (5)	VIT_FAc12g72950.1					cl00210
		VvTPS34	VIT_212s0134g00020.1	VIT_AGLc12g59510.1		-2.57314			cd00684		missense_variant (4)	VIT_FAc12g73060.2		-2.63146			cd00684
		VvTPS35	VIT_212s0134g00030.1	VIT_AGLc12g59520.1					cl38039	frameshift_variant (1); stop_gained (1)	missense_variant (14)	VIT_FAc12g73090.1	4.04021	8.72846			cd00684
		VvTPS36	VIT_212s0134g00040.1	VIT_AGLc12g59530.1					cl00210		missense_variant (6)	no ortholog
		VvTPS37	VIT_213s0067g00130.1	no ortholog								VIT_FAc13_randomg114080.1					cd00684
		VvTPS38	VIT_213s0084g00010.1	VIT_AGLc13g85940.1					cd00684		missense_variant (1)	VIT_FAc13g106150.1	-1.63044				cd00684		missense_variant (1)
		VvTPS39	VIT_213s0067g00370.1	VIT_AGLc13_randomg92430.1					cd00684		missense_variant (7)	VIT_FAc13_randomg114190.1	-1.84411	-3.25837			cd00684		missense_variant (4)
		VvTPS40	VIT_213s0067g03790.1	VIT_AGLc13_randomg94030.1					cd00684			VIT_FAc13_randomg116350.1					cd00684
		VvTPS41	VIT_213s0067g03770.1	VIT_AGLc13_randomg94010.1					cd00684		missense_variant (2)	VIT_FAc13_randomg116330.1					cl00210		missense_variant (3)
		VvTPS42	VIT_213s0019g00060.1	VIT_AGLc13_randomg94080.1					cd00684			VIT_FAc13_randomg116380.1					cd00684
		VvTPS43	VIT_213s0067g03700.1	VIT_AGLc13_randomg93970.1	-3.56302	-4.39432	-6.06741	-7.44351	cd00684		missense_variant (6)	VIT_FAc13_randomg116290.1	-2.94166		-9.08353		cd00684		missense_variant (2)
		VvTPS44	VIT_213s0067g03830.1	VIT_AGLc13_randomg94050.1					cd00684			VIT_FAc13_randomg116360.1					cd00684
		VvTPS45	VIT_200s0392g00030.1	no ortholog								no ortholog
		VvTPS46	VIT_200s0361g00060.1	VIT_AGLcUng396180.1	-5.83126	-3.18439			cd00684			VIT_FAcUng486310.1					cd00684
		VvTPS47	VIT_200s0392g00060.1	VIT_AGLcUng396210.1	-5.77491	-6.49419			cl00210		missense_variant (1)	VIT_FAcUng486300.1					cl38039
		VvTPS49	VIT_213s0067g00370.1	no ortholog								no ortholog
		VvTPS50	VIT_213s0067g00090.1	VIT_AGLc13_randomg92320.1					cd00684		missense_variant (9)	VIT_FAc13_randomg114070.1					cd00684		missense_variant (2)
		VvTPS67	VIT_207s0151g01040.1	VIT_AGLc7g315630.1					cl33526		missense_variant (3)	VIT_FAc7g387090.1					cl33526
		VvTPS68	VIT_207s0151g01070.1	VIT_AGLc7g315650.1		8.17635	3.75182	2.66063	PLN02592		missense_variant (6)	VIT_FAc7g387110.1					PLN02592
		VvTPS69	VIT_219s0085g00830.1	no ortholog								VIT_FAc19g268670.8					PLN02279
		VvTPS48	VIT_212s0134g00115.1	VIT_AGLc12g59620.1					cl00210		missense_variant (1)	VIT_FAc12g73200.1					cl00210
		VvTPS51	VIT_212s0134g00090.1	VIT_AGLc12g59600.1					cd00684		missense_variant (1)	VIT_FAc12g73180.1					cd00684
		VvTPS52	VIT_212s0134g00140.1	VIT_AGLc12g59630.1					pfam03936			VIT_FAc12g73220.1					pfam03936
		VvTPS53	VIT_200s0266g00010.1	VIT_AGLcUng389450.2					cd00684		missense_variant (2)	VIT_FAcUng477820.1					cd00684
		VvTPS54	VIT_200s0385g00020.1	VIT_AGLcUng389500.1	4.40265	4.10905			cl00210			VIT_FAcUng478520.1					cd00684
		VvTPS55	VIT_200s0271g00010.1	VIT_AGLcUng389930.1	2.42762				cd00684			VIT_FAcUng478520.2					pfam03936
		VvTPS56	VIT_200s0271g00060.1	no ortholog							missense_variant (3)	no ortholog
		VvTPS57	VIT_200s0372g00040.1	VIT_AGLcUng395300.1	-5.70486	-6.32588			cd00684			VIT_FAcUng485110.1	-2.99308				cd00684
		VvTPS58	VIT_200s0372g00070.1	VIT_AGLcUng389450.1					cl00210		missense_variant (1)	VIT_FAcUng485150.1					cd00684		missense_variant (1)
		VvTPS59	VIT_200s0266g00020.1	VIT_AGLcUng389460.1					cd00684			no ortholog
		VvTPS60	VIT_200s0385g00010.1	no ortholog								VIT_FAcUng485140.1					pfam03936
		VvTPS61	VIT_200s0266g00010.1	VIT_AGLcUng389450.2					cd00684		missense_variant (2)	VIT_FAcUng477820.1					cd00684
		VvTPS62	VIT_200s0572g00020.1	VIT_AGLcUng401270.1					cd00684			VIT_FAcUng492590.1					cd00684
		VvTPS63	VIT_200s0847g00020.1	VIT_AGLcUng404820.1					cd00684			VIT_FAcUng497180.1					cd00684
		VvTPS64	VIT_200s0266g00070.1	no ortholog								VIT_FAcUng477870.1					cd00684
		VvTPS65	VIT_200s0271g00030.1	VIT_AGLcUng389950.1	-3.6653	-5.63772	-4.03951		cd00684		missense_variant (4)	VIT_FAcUng478540.1	-4.67364	-4.81046			cd00684
		VvTPS66	VIT_200s0372g00030.1	VIT_AGLcUng395290.1					cl38039			VIT_FAcUng485100.1					cl38039
*Ahumada et al. 2008, Functional Plant Biology, 35(11), 1100-1111. Battilana et al. 2009, Theoretical and applied genetics, 118(4), 653-669. Beck et al. 2013, Plant molecular biology, 82(4), 393-416. Leivar et al. 2005, Plant physiology, 137(1), 57-69. Liao et al. 2014, Plant cell reports, 33(7), 1005-1022. Martin et al. 2010, BMC plant biology, 10(1), 1-22. Wang et al. 2021, Journal of Agricultu…

## Sheet: Table S7
Table S7. Polymorphism analysis of genes involved in the phenylpropanoids pathway. The total number of SNPs with their impact on coding sequences is reported for each annotated gene in Aglianico and Falanghina. Per each transcript, the Fold Change of DEGs identified by Villano et al. (2023) are reported in four comparisons (Skin_VvsPV, Skin_RvsPV, Pulp_VvsPV and Pulp_RvsPV) in which the pre-verai…
	Reference*	Gene ID	Blast results on PN40024	Aglianico	Skin_VvsPV	Skin_RvsPV	Pulp_VvsPV	Pulp_RvsPV	Domain	High impact variants	Moderate impact variants	Falanghina	Skin_VvsPV	Skin_RvsPV	Pulp_VvsPV	Pulp_RvsPV	Domain	High impact variants	Moderate impact variants
phenylalanine ammonia-lyase	Savoi et al., 2016	VvPAL	VIT_211s0016g01510.1	VIT_AGLc11g36650.1					cl0001; cl13583	frameshift_variant (1)		VIT_FAc11g44450.1					cl00013; cl13583	frameshift_variant (1)	missense_variant (1)
			VIT_211s0016g01520.1	VIT_AGLc11g36660.1	-4.64389	-6.10788	-7.57272	-8.15305	PLN02457; cl00013			VIT_FAc11g44460.1	-5.61339	-5.11685	-4.63536	-4.63029	PLN02457; cl00013
			VIT_211s0016g01520.1	VIT_AGLc11g36870.1	-6.55248	-5.37774	-7.55255	-8.80006	cl00013			VIT_FAc11g44640.1					PLN02457; cl00013
			VIT_211s0016g01640.1	VIT_AGLc11g36870.2	-6.55248	-5.37774	-7.55255	-8.80006	PLN02457; cl00013			VIT_FAc13g97180.1			-2.33175	-1.8819	PLN02457; cl00013
			VIT_211s0016g01640.1	VIT_AGLc11g36890.1	-3.26692	-6.52079	-6.50399		cl00013			VIT_FAc16g168150.1	-2.11109			-7.25654	PLN02457; cl00013
			VIT_213s0019g04460.1	VIT_AGLc13g79110.1	5.67835	4.79676	-1.71791	-3.79355	PLN02457; cl00013			VIT_FAc16g168160.1					PLN02457; cl00013
			VIT_216s0039g01100.1	VIT_AGLc16g137160.1			-3.49257	-6.6229	PLN02457; cl00013			VIT_FAc16g168170.1	-2.58615			-7.21667	PLN02457; cl00013
			VIT_216s0039g01110.1	VIT_AGLc16g137170.1			-4.40646		PLN02457; cl00013			VIT_FAc16g168170.2	-2.58615			-7.21667	PLN02457; cl00013
			VIT_216s0039g01120.1	VIT_AGLc16g137180.1		-1.60815	-5.15357	-6.37591	PLN02457; cl00013			VIT_FAc16g168180.1	-1.82305				PLN02457; cl00013
			VIT_216s0039g01130.1	VIT_AGLc16g137190.1			-3.55903		PLN02457; cl00013		missense_variant (1)	VIT_FAc16g168210.1	-2.46347				PLN02457; cl00013
			VIT_216s0039g01170.1	VIT_AGLc16g137220.1			-3.89717	-7.06264	PLN02457; cl00013			VIT_FAc16g168250.1	-2.37636				PLN02457; cl00013
			VIT_216s0039g01240.1	VIT_AGLc16g137280.1					PLN02457; cl00013			VIT_FAc16g168260.1	-3.28347				PLN02457; cl00013
			VIT_216s0039g01280.1	VIT_AGLc16g137290.1			-3.83548		PLN02457; cl00013			VIT_FAc16g168270.1	-2.32305				PLN02457; cl00013
			VIT_216s0039g01300.1	VIT_AGLc16g137300.1					PLN02457; cl00013			VIT_FAc16g168310.1	-1.67586				PLN02457; cl00013
			VIT_216s0039g01360.1	VIT_AGLc16g137340.1			-1.72684		PLN02457; cl00013			VIT_FAc8g422140.1			-1.52528	-2.97584	PLN02457; cl00013
			VIT_206s0004g02620.1	VIT_AGLc6g298910.1	4.6168	3.25463		-3.92059	PLN02457; cl00013			VIT_FAcUng509150.1					cl00013
			VIT_208s0040g01710.1	VIT_AGLc8g343410.1			-5.68336	-8.05206	PLN02457; cl00013			VIT_FAcUng510930.1	-2.1038				cl00013
			VIT_200s2508g00010.1	VIT_AGLcUng414310.1					cl00013			no ortholog
			VIT_200s2849g00010.1	VIT_AGLcUng415970.1					cl00013			no ortholog
cinnamic acid 4-hydroxylase	Savoi et al., 2016	VvC4H	VIT_206s0004g08150.1	VIT_AGLc6g305920.1			-3.63399	-5.77599	PLN02394; cl12078			VIT_FAc6g375530.1					PLN02394; cl12078
4-coumarate:CoA ligase	Savoi et al., 2016	Vv4CL	VIT_216s0050g00390.1	VIT_AGLc16g148370.1	2.50316	3.10459	3.57951	3.13879	cd05926; cl17068		missense_variant (2)	VIT_FAc16g181490.1	3.09279	3.88137	2.70711	3.04639	cd05926; cl17068		missense_variant (1)
			VIT_202s0025g03660.1	VIT_AGLc2g224190.1	-3.57151	-4.05668	-2.06297	-3.1632	cd05926; cl17068			VIT_FAc2g274810.1	-2.72998	-2.29405	-2.00854	-2.38082	cd05926; cl17068
chalcone synthase	Savoi et al., 2016	VvCHS	VIT_210s0042g00890.1	VIT_AGLc10g32380.1			-2.74449		cl30448		missense_variant (1)	VIT_FAc10g39160.1	-4.19608	-1.62958	-1.95021		cl30448		missense_variant (1)
			VIT_210s0042g00910.1	VIT_AGLc10g32400.1					cl30448			VIT_FAc10g39180.1					cl30448		missense_variant (1)
			VIT_210s0042g00920.1	VIT_AGLc10g32410.1			-4.18889	-6.95958	cl30448			VIT_FAc10g39190.1	-4.7599	-2.54271	-1.80788		cl30448
			VIT_210s0042g00930.1	VIT_AGLc10g32430.1	-1.60565				cl30448		missense_variant (1)	VIT_FAc10g39200.1	-4.40854	-1.95886			cl30448		missense_variant (1)
			VIT_211s0016g04700.1	VIT_AGLc11g40690.1	-2.33142	-3.22879			PLN02192; cl30446			VIT_FAc11g49380.1	-2.12801	-2.24514		-1.87084	PLN02192; cl30446
			VIT_212s0034g01840.1	VIT_AGLc12g66780.1					cl30447			VIT_FAc12g82530.1					cl30447
			VIT_214s0068g00920.1	VIT_AGLc14g112730.1	4.1303	3.30257	-1.60158	-3.50133	cl30448		missense_variant (2)	no ortholog
			VIT_215s0021g02170.1	VIT_AGLc15g127790.1				-1.86097	PLN03169; cl30453	start_lost (1)	missense_variant (2)	VIT_FAc15g157280.1					PLN03169; cl30453
			VIT_216s0022g01020.1	VIT_AGLc16g144790.1					cl30448			VIT_FAc16g177300.1					cl30448
			VIT_216s0022g01140.1	VIT_AGLc16g144910.2					cl30448			VIT_FAc16g177450.1					cl30448
			VIT_216s0022g01190.1	VIT_AGLc16g144930.1					cl30448			VIT_FAc16g177480.1					cl30448
			VIT_216s0022g01580.1	VIT_AGLc16g145240.1					cl30447			VIT_FAc16g177870.1					cl30447
			VIT_216s0100g00750.1	VIT_AGLc16g147300.1			-3.93381	-6.97052	cl30450		missense_variant (2)	VIT_FAc16g180370.1	-1.70621				cl30450		missense_variant (1)
			VIT_216s0100g00770.1	VIT_AGLc16g147330.1			-4.15649	-3.63421	cl30450			VIT_FAc16g180390.1	-2.08398				cl30450
			VIT_216s0100g00780.1	VIT_AGLc16g147340.1			-3.19751	-6.7332	cl30450			no ortholog
			VIT_216s0100g00920.1	VIT_AGLc16g147350.1	2.08724				cl30448			VIT_FAc16g180400.1	-2.57322				cl30448
			VIT_216s0100g00850.1	VIT_AGLc16g147360.1	1.72556		-3.0351		cl30450			no ortholog
			VIT_216s0100g00830.1	VIT_AGLc16g147380.1			-1.70321	-5.54111	cl30450			VIT_FAc16g180430.1	-2.20111			-6.14371	cl30450
			VIT_216s0100g00840.1	VIT_AGLc16g147390.1	2.06979	1.52381			cl30448			VIT_FAc16g180440.1	-2.89084	-2.95116			cl30448
			VIT_216s0100g00850.1	VIT_AGLc16g147400.1				-3.86706	cl30450			VIT_FAc16g180410.1	-2.72951				cl30450
			VIT_216s0100g00910.1	VIT_AGLc16g147420.1			-2.24305	-4.8509	cl30450			VIT_FAc16g180510.1	-2.50781	-1.73214			cl30450
			VIT_216s0100g00930.1	VIT_AGLc16g147430.1	2.20488	1.62084		-2.78627	cl30448			VIT_FAc16g180540.1					cl30448
			VIT_216s0100g00940.1	VIT_AGLc16g147440.1			-2.80745	-6.47193	cl30448			VIT_FAc16g180550.1	-2.84992	-1.53277		-6.40761	cl30448
			VIT_216s0100g00990.1	VIT_AGLc16g147470.1		-1.63884	-3.68399		cl30450			VIT_FAc16g180580.1	-2.85038	-2.85197		-7.32494	cl30450
			VIT_216s0100g01000.1	VIT_AGLc16g147480.1			-2.2805	-6.57986	cl30450			VIT_FAc16g180570.1	-2.27517				cl09938
			VIT_216s0100g01010.1	VIT_AGLc16g147500.1		-1.52654	-4.54868	-6.99419	cl30450			VIT_FAc16g180560.1	-2.30881	-2.08246			cl21486
			VIT_216s0100g01020.2	VIT_AGLc16g147510.1			-3.92065	-7.0597	cl30450		missense_variant (1)	VIT_FAc16g180590.8					cl30450		missense_variant (2)
			VIT_216s0100g01040.1	VIT_AGLc16g147520.1			-6.32952		cl30450		missense_variant (4)	VIT_FAc16g180600.1	-2.52779	-1.99667			cl30450		missense_variant (3)
			VIT_216s0100g01160.1	VIT_AGLc16g147540.1			-3.90386	-5.41998	cl30450			VIT_FAc16g180700.3					cl30450
			VIT_216s0100g01100.1	VIT_AGLc16g147580.1		3.96425	-1.93833	-3.0757	cl30450			VIT_FAc16g180680.1			1.78074		cl30450
			VIT_216s0100g01120.1	VIT_AGLc16g147610.1			-3.95454	-5.02422	cl30450			VIT_FAc14g138950.1		3.64252	-2.65391	-2.04291	cl30448	stop_gained (1)	missense_variant (1)
			VIT_216s0100g01150.1	VIT_AGLc16g147620.1		-1.5496	-5.12431	-7.18189	cl30450			VIT_FAc16g180700.6					cl30450		missense_variant (1)
			VIT_216s0100g01170.2	VIT_AGLc16g147630.1			-6.25441	-7.4323	cl30450		missense_variant (1)	VIT_FAc16g180710.1	-2.36826				cl30450
			VIT_216s0100g01170.4	VIT_AGLc16g147650.1			-4.3332	-5.61806	cl30450		missense_variant (1)	VIT_FAc16g180700.5					cl30450
			VIT_218s0001g12550.1	VIT_AGLc18g183330.1					cl30447			VIT_FAc18g224270.1				1.56379	cl30447
			VIT_218s0001g02720.1	VIT_AGLc18_randomg198550.1					cl30455		missense_variant (1)	VIT_FAc18g211920.2
			VIT_219s0093g00440.1	VIT_AGLc19g214890.1					cl30446			VIT_FAc19g263260.1					cl30446
			VIT_203s0038g01460.1	VIT_AGLc3g236190.1	2.69415	3.36061	2.65215	1.68607	PLN03169; cl30453			VIT_FAc3g288990.1				2.16501	PLN03169; cl30453
			VIT_203s0063g02640.1	VIT_AGLc3g243070.1	-2.5122	-2.78476	-2.27491	-2.74637	cl30447			VIT_FAc3g297180.1		-2.89334	-1.75849	-2.45706	cl30447
			VIT_204s0008g02250.1	VIT_AGLc4g254760.1			-2.65898	-3.599	cl30446			VIT_FAc4g311380.1				-3.80651	cl30446
			VIT_204s0008g04710.1	VIT_AGLc4g257750.1	7.91569	7.10391	3.87923	4.00032	PLN02192; cl30446		missense_variant (1)	VIT_FAc4g314930.1	2.0217				PLN02192; cl30446		missense_variant (1)
			VIT_205s0136g00260.1	VIT_AGLc5g285810.1	4.41564	3.42343			PLN03173; cl30449			VIT_FAc5g350800.1		2.69957	-2.05045		PLN03173; cl30449
			VIT_207s0141g00030.1	VIT_AGLc7g314260.1					cl30446		missense_variant (10)	VIT_FAc7g385390.1					cl30446
			VIT_207s0141g00060.1	VIT_AGLc7g314270.1	-6.66693				cl30446		missense_variant (3)	VIT_FAc7g385400.1					cl30446
			VIT_207s0141g00070.1	VIT_AGLc7g314280.1					cl30446		missense_variant (10)	VIT_FAc7g385430.1					cl30446
			VIT_207s0141g00090.1	VIT_AGLc7g314290.1		4.08087	2.36574		cl30446		missense_variant (2)	VIT_FAc7g385450.1	2.0372		-3.25604	-2.57993	cl30446
			VIT_209s0070g00300.1	VIT_AGLc9g369070.1					cl30446			VIT_FAc9g452700.1					cl30446
			VIT_200s0179g00380.1	VIT_AGLcUng379050.1					cl30446		missense_variant (4)	VIT_FAcUng465130.1					cl30446
chalcone-flavanone isomerase	Savoi et al., 2016	VvCHI	VIT_213s0067g03820.1	VIT_AGLc13g74510.1	2.88089	2.18719			PLN02559; cl03589			VIT_FAc13g91680.1		2.08321		2.75158	cl03589
flavanone 3-hydroxylase	Savoi et al., 2016	VvF3H	VIT_218s0001g14310.1	VIT_AGLc18g185330.1	3.31348	2.7782			PLN02515; cl31892		missense_variant (1)	VIT_FAc18g226850.1	2.30964	4.7696	1.97745	2.28278	PLN02515; cl31892
			VIT_204s0023g03370.1	VIT_AGLc4g269250.1	3.55298	2.06616		-2.39766	cl31892			VIT_FAc4g329640.1			-3.47628		PLN02515; cl31892
flavanone 3-5 hydroxylase	Savoi et al., 2016	VvF35H	VIT_208s0007g05160.1	VIT_AGLc8g351930.1				-3.38466	PLN00110; cl12078		missense_variant (1)	VIT_FAc8g432340.1					PLN00110; cl12078		missense_variant (2)
dihydroflavonol 4-reductase	Savoi et al., 2016	VvDFR	VIT_218s0001g12800.1	VIT_AGLc18g183600.1	1.92732				PLN02650; cl31915			VIT_FAc18g224540.1					PLN02650; cl31915		missense_variant (1)
anthocyanidin reductase	Savoi et al., 2016	VvANR	VIT_200s0361g00040.1	VIT_AGLcUng394860.1	-3.84429	-3.87348	-4.25373	-5.20181	PLN00198; cl33424			VIT_FAcUng484600.1	-2.03454		-1.94581		PLN00198; cl33424
flavonol synthase	Savoi et al., 2016	VvFLS	VIT_218s0001g03430.1	VIT_AGLc18g173650.1	3.63446	4.7652		2.50852	cl31547			VIT_FAc18g212510.1	-2.04584				cl31547		missense_variant (1)
leucoanthocyanidin reductase	Savoi et al., 2016	VvLAR	VIT_201s0011g02960.1	VIT_AGLc1g03320.1	4.64011	2.60702		-3.44541	cd05259; cl21454			VIT_FAc1g03710.1		-2.56966	-3.1603		cd05259; cl21454
leucoanthocyanidin dioxygenase	Savoi et al., 2016	VvLDOX	VIT_202s0025g04720.1	VIT_AGLc2g225650.1	3.37231	2.24601			PLN03178; cl33652			VIT_FAc2g276460.1	2.07187		-1.81817	-2.78504	PLN03178; cl33652
UDP-glucose: flavonoid 3-O-glucosyl transferase	Savoi et al., 2016	VvUFGT	VIT_216s0039g02230.1	VIT_AGLc16g138630.1	13.515	12.4891	5.77227	3.51035	cd03784; cl10013		missense_variant (7)	VIT_FAc16g169770.1					cd03784; cl10013		missense_variant (4)
*Savoi et al. 2016, BMC Plant Biology, 16(1), 1-17.

## Sheet: Table S8
Table S8. Duplicated regions shared between Aglianico and Falanghina genomes identified in this study. Mapping, size, gene content and protein information are reported.
chr	start	end	size	gene ID (V1)	gene ID (V2)	GO_term	Ontology Description	Protein information
1	120036	155881	35845
1	150390	175330	24940	Vv1s0011g00100	VIT_201s0011g00100	GO:0003677,GO:0003700,GO:0005634,GO:0006350,GO:0006355,GO:0043565,GO:0045449	DNA binding,transcription factor activity,nucleus,transcription,regulation of transcription, DNA-dependent,sequence-specific DNA binding,regulation of transcription	pfam_code=PF00319,PF01486_pfam_desc=SRF-type transcription factor (DNA-binding and dimerisation domain),K-box region_po_id=PO:0000013,PO:0000014,PO:0000037,PO:0000230,PO:0001054,PO:0001078,PO:0001081,PO:0001185,PO:0004507,PO:0005022,PO:0007064,PO:0007611,PO:0007616,PO:0008019,PO:0008034,PO:0009005,PO:0009009,PO:0009010,PO:0009025,PO:0009029,PO:0009030,PO:0009031,PO:0009032,PO:0009046,PO:0009047,P…
1	526044	544034	17990					_
1	529786	543820	14034	Vv1s0011g00580	VIT_201s0011g00580	GO:0005739	mitochondrion	pfam_code=PF01535_pfam_desc=PPR repeat_po_id=PO:0000013,PO:0000037,PO:0000230,PO:0001054,PO:0001078,PO:0001081,PO:0001185,PO:0004507,PO:0007064,PO:0007095,PO:0007098,PO:0007103,PO:0007115,PO:0007123,PO:0007611,PO:0007616,PO:0008019,PO:0008034,PO:0009005,PO:0009006,PO:0009009,PO:0009010,PO:0009025,PO:0009029,PO:0009030,PO:0009031,PO:0009032,PO:0009046,PO:0009047,PO:0009052,PO:0020030,PO:0020038,PO…
1	543820	549831	6011	Vv1s0011g00590	VIT_201s0011g00590	GO:0005215,GO:0006810,GO:0009507,GO:0009536,GO:0016020,GO:0016021	transporter activity,transport,chloroplast,plastid,membrane,integral to membrane	pfam_code=PF03151_pfam_desc=Triose-phosphate Transporter family_po_id=PO:0000013,PO:0000037,PO:0000084,PO:0000230,PO:0000293,PO:0001016,PO:0001054,PO:0001078,PO:0001081,PO:0001185,PO:0004507,PO:0006339,PO:0007064,PO:0007095,PO:0007098,PO:0007103,PO:0007115,PO:0007123,PO:0007611,PO:0007616,PO:0008019,PO:0008034,PO:0009005,PO:0009006,PO:0009009,PO:0009010,PO:0009025,PO:0009029,PO:0009030,PO:0009031…
1	6749167	6767317	18150	Vv1s0137g00250	VIT_201s0137g00250	GO:0000166,GO:0005515,GO:0005524,GO:0005737,GO:0005886,GO:0006457,GO:0044267,GO:0051082	nucleotide binding,protein binding,ATP binding,cytoplasm,plasma membrane,protein folding,cellular protein metabolic process,unfolded protein binding	pfam_code=PF00118_pfam_desc=TCP-1/cpn60 chaperonin family_po_id=PO:0000005,PO:0000013,PO:0000037,PO:0000084,PO:0000230,PO:0001054,PO:0001078,PO:0001081,PO:0001185,PO:0004507,PO:0005020,PO:0005052,PO:0007064,PO:0007095,PO:0007098,PO:0007103,PO:0007115,PO:0007123,PO:0007131,PO:0007611,PO:0007616,PO:0008019,PO:0008034,PO:0009005,PO:0009006,PO:0009009,PO:0009010,PO:0009025,PO:0009029,PO:0009030,PO:00…
1	6753359	6766328	12969					_
1	7007864	7024610	16746	Vv1s0137g00520	VIT_201s0137g00520	GO:0004497,GO:0005506,GO:0009055,GO:0016491,GO:0016705,GO:0020037,GO:0046872,GO:0050592,GO:0055114	monooxygenase activity,iron ion binding,electron carrier activity,oxidoreductase activity,oxidoreductase activity, acting on paired donors, with incorporation or reduction of molecular oxygen,heme binding,metal ion binding,4-hydroxyphenylacetaldehyde oxime monooxygenase activity,oxidation reduction	pfam_code=PF00067_pfam_desc=Cytochrome P450_kegg_ec=ec:1.14.-.-_kegg_ecdesc=Oxidoreductases_po_id=PO:0000013,PO:0000037,PO:0000230,PO:0001054,PO:0001078,PO:0001081,PO:0001185,PO:0004507,PO:0007064,PO:0007095,PO:0007098,PO:0007103,PO:0007115,PO:0007123,PO:0007611,PO:0007616,PO:0008019,PO:0008034,PO:0009005,PO:0009006,PO:0009009,PO:0009010,PO:0009025,PO:0009029,PO:0009030,PO:0009031,PO:0009032,PO:0…
1	7011000	7068389	57389					_
1	7026427	7026715	288	Vv1s0137g00530	VIT_201s0137g00530			_prosite_code=PS00005,PS00006_prosite_desc=Protein kinase C phosphorylation site,Casein kinase II phosphorylation site_psort_location=chloroplast_psort_score=10_
1	7026715	7030205	3490	Vv1s0137g00540	VIT_201s0137g00540	GO:0004497,GO:0005506,GO:0009055,GO:0016491,GO:0016705,GO:0020037,GO:0046872,GO:0050592,GO:0055114	monooxygenase activity,iron ion binding,electron carrier activity,oxidoreductase activity,oxidoreductase activity, acting on paired donors, with incorporation or reduction of molecular oxygen,heme binding,metal ion binding,4-hydroxyphenylacetaldehyde oxime monooxygenase activity,oxidation reduction	pfam_code=PF00067_pfam_desc=Cytochrome P450_kegg_ec=ec:1.14.-.-_kegg_ecdesc=Oxidoreductases_po_id=PO:0000013,PO:0000037,PO:0000230,PO:0001054,PO:0001078,PO:0001081,PO:0001185,PO:0004507,PO:0007064,PO:0007095,PO:0007098,PO:0007103,PO:0007115,PO:0007123,PO:0007611,PO:0007616,PO:0008019,PO:0008034,PO:0009005,PO:0009006,PO:0009009,PO:0009010,PO:0009025,PO:0009029,PO:0009030,PO:0009031,PO:0009032,PO:0…
1	7040702	7042753	2051	Vv1s0137g00550	VIT_201s0137g00550	GO:0004497,GO:0005506,GO:0009055,GO:0016491,GO:0016705,GO:0020037,GO:0046872,GO:0050592,GO:0055114	monooxygenase activity,iron ion binding,electron carrier activity,oxidoreductase activity,oxidoreductase activity, acting on paired donors, with incorporation or reduction of molecular oxygen,heme binding,metal ion binding,4-hydroxyphenylacetaldehyde oxime monooxygenase activity,oxidation reduction	pfam_code=PF00067_pfam_desc=Cytochrome P450_kegg_ec=ec:1.14.-.-_kegg_ecdesc=Oxidoreductases_po_id=PO:0000013,PO:0000037,PO:0000230,PO:0001054,PO:0001078,PO:0001081,PO:0001185,PO:0004507,PO:0007064,PO:0007095,PO:0007098,PO:0007103,PO:0007115,PO:0007123,PO:0007611,PO:0007616,PO:0008019,PO:0008034,PO:0009005,PO:0009006,PO:0009009,PO:0009010,PO:0009025,PO:0009029,PO:0009030,PO:0009031,PO:0009032,PO:0…
1	7047846	7050240	2394	Vv1s0137g00560	VIT_201s0137g00560	GO:0004497,GO:0005506,GO:0009055,GO:0016491,GO:0016705,GO:0020037,GO:0046872,GO:0050592,GO:0055114	monooxygenase activity,iron ion binding,electron carrier activity,oxidoreductase activity,oxidoreductase activity, acting on paired donors, with incorporation or reduction of molecular oxygen,heme binding,metal ion binding,4-hydroxyphenylacetaldehyde oxime monooxygenase activity,oxidation reduction	pfam_code=PF00067_pfam_desc=Cytochrome P450_kegg_ec=ec:1.14.-.-_kegg_ecdesc=Oxidoreductases_po_id=PO:0000013,PO:0000037,PO:0000230,PO:0001054,PO:0001078,PO:0001081,PO:0001185,PO:0004507,PO:0007064,PO:0007095,PO:0007098,PO:0007103,PO:0007115,PO:0007123,PO:0007611,PO:0007616,PO:0008019,PO:0008034,PO:0009005,PO:0009006,PO:0009009,PO:0009010,PO:0009025,PO:0009029,PO:0009030,PO:0009031,PO:0009032,PO:0…
1	7066114	7070213	4099	Vv1s0137g00580	VIT_201s0137g00580	GO:0000166,GO:0004672,GO:0004674,GO:0004713,GO:0005524,GO:0006468,GO:0016301,GO:0016740	nucleotide binding,protein kinase activity,protein serine/threonine kinase activity,protein tyrosine kinase activity,ATP binding,protein amino acid phosphorylation,kinase activity,transferase activity	pfam_code=PF00069,PF07714_pfam_desc=Protein kinase domain,Protein tyrosine kinase_kegg_ec=ec:2.7.12.1_kegg_ecdesc=dual-specificity kinase_po_id=PO:0000013,PO:0000037,PO:0000084,PO:0000230,PO:0001016,PO:0001017,PO:0001054,PO:0001078,PO:0001081,PO:0001185,PO:0004507,PO:0006345,PO:0007064,PO:0007095,PO:0007098,PO:0007103,PO:0007115,PO:0007123,PO:0007611,PO:0007616,PO:0008019,PO:0008034,PO:0009005,PO…
1	8268310	8293442	25132					_
1	8275279	8276291	1012	Vv1s0127g00880	VIT_201s0127g00880			_prosite_code=PS00001,PS00005,PS00006,PS00007_prosite_desc=N-glycosylation site,Protein kinase C phosphorylation site,Casein kinase II phosphorylation site,Tyrosine kinase phosphorylation site_psort_location=chloroplast_psort_score=8_
1	8677852	8680727	2875	Vv1s0026g00050	VIT_201s0026g00050	GO:0003824,GO:0005737,GO:0006364,GO:0008168,GO:0008173,GO:0051536	catalytic activity,cytoplasm,rRNA processing,methyltransferase activity,RNA methyltransferase activity,iron-sulfur cluster binding	pfam_code=PF04055_pfam_desc=Radical SAM superfamily_kegg_ec=ec:2.1.1.-_kegg_ecdesc=Transferases_po_id=PO:0000013,PO:0000037,PO:0000084,PO:0000230,PO:0001017,PO:0001054,PO:0001078,PO:0001081,PO:0001185,PO:0004507,PO:0007064,PO:0007095,PO:0007098,PO:0007103,PO:0007115,PO:0007123,PO:0007611,PO:0007616,PO:0008019,PO:0008034,PO:0009005,PO:0009006,PO:0009009,PO:0009010,PO:0009025,PO:0009029,PO:0009030,…
1	8680542	8763888	83346					_
1	8694681	8695590	909	Vv1s0026g00060	VIT_201s0026g00060			_prosite_code=PS00005,PS00006_prosite_desc=Protein kinase C phosphorylation site,Casein kinase II phosphorylation site_psort_location=cytosol,nuclear_psort_score=5,6_
1	8695767	8697185	1418	Vv1s0026g00070	VIT_201s0026g00070			_prosite_code=PS00006_prosite_desc=Casein kinase II phosphorylation site_psort_location=nuclear_psort_score=12_
1	8704046	8710576	6530	Vv1s0026g00080	VIT_201s0026g00080	GO:0003824	catalytic activity	po_id=PO:0000013,PO:0000037,PO:0000084,PO:0000230,PO:0001054,PO:0001078,PO:0001081,PO:0001185,PO:0004507,PO:0006345,PO:0007095,PO:0007098,PO:0007103,PO:0007115,PO:0007123,PO:0007611,PO:0007616,PO:0008019,PO:0008034,PO:0009005,PO:0009006,PO:0009009,PO:0009010,PO:0009025,PO:0009029,PO:0009030,PO:0009031,PO:0009032,PO:0009046,PO:0009047,PO:0009052,PO:0020030,PO:0020038,PO:0020091,PO:0020100,PO:00201…
1	8711855	8728580	16725	Vv1s0026g00090	VIT_201s0026g00090	GO:0006508,GO:0008233,GO:0008234,GO:0016787	proteolysis,peptidase activity,cysteine-type peptidase activity,hydrolase activity	pfam_code=PF02902_pfam_desc=Ulp1 protease family, C-terminal catalytic domain_prosite_code=PS00001,PS00005,PS00006,PS00007,PS00008,PS50600_prosite_desc=N-glycosylation site,Protein kinase C phosphorylation site,Casein kinase II phosphorylation site,Tyrosine kinase phosphorylation site,N-myristoylation site,Ubiquitin-like protease family profile_psort_location=mitochondria,mitochondria/plasma memb…
1	8738933	8750115	11182	Vv1s0026g00100	VIT_201s0026g00100			_prosite_code=PS00001,PS00005,PS00006,PS00007_prosite_desc=N-glycosylation site,Protein kinase C phosphorylation site,Casein kinase II phosphorylation site,Tyrosine kinase phosphorylation site_psort_location=chloroplast,chloroplast/mitochondria,cytosol/nuclear,nuclear_psort_score=6,3.5,3.5,4.5_
1	8758614	8766007	7393	Vv1s0026g00130	VIT_201s0026g00130			_prosite_code=PS00001,PS00005,PS00006,PS00008,PS00029_prosite_desc=N-glycosylation site,Protein kinase C phosphorylation site,Casein kinase II phosphorylation site,N-myristoylation site,Leucine zipper pattern_psort_location=nuclear_psort_score=14_
1	10367652	10381034	13382					_
1	10374778	10375180	402	Vv1s0026g01390	VIT_201s0026g01390			_prosite_code=PS00005,PS00008_prosite_desc=Protein kinase C phosphorylation site,N-myristoylation site_psort_location=extracellular,mitochondria,vacuolar membrane_psort_score=6,3,3_
1	10377658	10383806	6148	Vv1s0026g01400	VIT_201s0026g01400	GO:0005488	binding	po_id=PO:0000013,PO:0000037,PO:0000084,PO:0000230,PO:0001054,PO:0001078,PO:0001081,PO:0001185,PO:0004507,PO:0007064,PO:0007095,PO:0007098,PO:0007103,PO:0007115,PO:0007123,PO:0007611,PO:0007616,PO:0008019,PO:0008034,PO:0009005,PO:0009006,PO:0009009,PO:0009010,PO:0009025,PO:0009029,PO:0009030,PO:0009031,PO:0009032,PO:0009046,PO:0009047,PO:0009052,PO:0020030,PO:0020038,PO:0020091,PO:0020100,PO:00201…
1	10863539	10880215	16676	Vv1s0026g01700	VIT_201s0026g01700			po_id=PO:0000013,PO:0000037,PO:0000230,PO:0001054,PO:0001078,PO:0001081,PO:0001185,PO:0004507,PO:0007064,PO:0007095,PO:0007098,PO:0007103,PO:0007115,PO:0007123,PO:0007611,PO:0007616,PO:0008019,PO:0008034,PO:0009005,PO:0009006,PO:0009009,PO:0009010,PO:0009025,PO:0009029,PO:0009030,PO:0009031,PO:0009032,PO:0009046,PO:0009047,PO:0009052,PO:0020030,PO:0020038,PO:0020091,PO:0020100,PO:0020137_po_term=…
1	10879542	10909837	30295					_
1	10908587	10915503	6916	Vv1s0026g01710	VIT_201s0026g01710	GO:0000166,GO:0003676,GO:0005525,GO:0007264,GO:0008270,GO:0015031,GO:0046872	nucleotide binding,nucleic acid binding,GTP binding,small GTPase mediated signal transduction,zinc ion binding,protein transport,metal ion binding	po_id=PO:0000013,PO:0000037,PO:0000230,PO:0001054,PO:0001078,PO:0001081,PO:0001185,PO:0004507,PO:0006345,PO:0007064,PO:0007095,PO:0007098,PO:0007103,PO:0007115,PO:0007123,PO:0007611,PO:0007616,PO:0008019,PO:0008034,PO:0009005,PO:0009006,PO:0009009,PO:0009010,PO:0009025,PO:0009029,PO:0009030,PO:0009031,PO:0009032,PO:0009046,PO:0009047,PO:0009052,PO:0020030,PO:0020038,PO:0020091,PO:0020100,PO:00201…
1	11155725	11183639	27914					_
1	11338070	11380893	42823					_
1	11360527	11361255	728	Vv1s0026g01990	VIT_201s0026g01990			_
1	11498926	11517448	18522					_
1	11514883	11528512	13629	Vv1s0026g02120	VIT_201s0026g02120	GO:0008017	microtubule binding	pfam_code=PF00307,PF03271_pfam_desc=Calponin homology (CH) domain,EB1-like C-terminal motif_po_id=PO:0000013,PO:0000037,PO:0000084,PO:0000230,PO:0001016,PO:0001017,PO:0001054,PO:0001078,PO:0001081,PO:0001185,PO:0004507,PO:0006345,PO:0007064,PO:0007095,PO:0007098,PO:0007103,PO:0007115,PO:0007611,PO:0007616,PO:0008019,PO:0008034,PO:0009005,PO:0009006,PO:0009009,PO:0009010,PO:0009025,PO:0009029,PO:0…
1	11655542	11685135	29593					_
1	11680975	11686951	5976	Vv1s0026g02230	VIT_201s0026g02230	GO:0005515,GO:0006511,GO:0009639,GO:0009793,GO:0009911,GO:0009960,GO:0031461,GO:0031625	protein binding,ubiquitin-dependent protein catabolic process,response to red or far red light,embryonic development ending in seed dormancy,positive regulation of flower development,endosperm development,cullin-RING ubiquitin ligase complex,ubiquitin protein ligase binding	pfam_code=PF00888,PF10557_pfam_desc=Cullin family,Cullin protein neddylation domain_po_id=PO:0000013,PO:0000014,PO:0000016,PO:0000025,PO:0000026,PO:0000036,PO:0000037,PO:0000084,PO:0000201,PO:0000230,PO:0001016,PO:0001017,PO:0001054,PO:0001078,PO:0001081,PO:0001185,PO:0004507,PO:0006345,PO:0007064,PO:0007095,PO:0007098,PO:0007103,PO:0007115,PO:0007123,PO:0007611,PO:0007616,PO:0008019,PO:0008034,P…
1	11767882	11770767	2885	Vv1s0026g02290	VIT_201s0026g02290	GO:0003677,GO:0005664,GO:0006260	DNA binding,nuclear origin of replication recognition complex,DNA replication	pfam_code=PF05460_pfam_desc=Origin recognition complex subunit 6 (ORC6)_po_id=PO:0000037,PO:0000084,PO:0001016,PO:0001017,PO:0001078,PO:0001081,PO:0001185,PO:0004507,PO:0006345,PO:0007115,PO:0007611,PO:0007616,PO:0008034,PO:0009005,PO:0009006,PO:0009009,PO:0009010,PO:0009025,PO:0009031,PO:0009032,PO:0009046,PO:0009047,PO:0009052,PO:0020091,PO:0020100,PO:0020137_po_term=shoot apex,sperm cell,L mat…
1	11769542	11792776	23234					_
1	11779063	11779369	306	Vv1s0026g02300	VIT_201s0026g02300			_prosite_code=PS00005_prosite_desc=Protein kinase C phosphorylation site_psort_location=chloroplast_psort_score=11_
1	11789593	11793768	4175	Vv1s0026g02310	VIT_201s0026g02310	GO:0000170,GO:0000254,GO:0005506,GO:0005783,GO:0005794,GO:0006633,GO:0009640,GO:0016491,GO:0046520,GO:0055114	sphingosine hydroxylase activity,C-4 methylsterol oxidase activity,iron ion binding,endoplasmic reticulum,Golgi apparatus,fatty acid biosynthetic process,photomorphogenesis,oxidoreductase activity,sphingoid biosynthetic process,oxidation reduction	pfam_code=PF04116_pfam_desc=Fatty acid hydroxylase superfamily_po_id=PO:0000013,PO:0000037,PO:0000084,PO:0000230,PO:0001016,PO:0001017,PO:0001054,PO:0001078,PO:0001081,PO:0001185,PO:0004507,PO:0006345,PO:0007064,PO:0007095,PO:0007098,PO:0007103,PO:0007115,PO:0007123,PO:0007611,PO:0007616,PO:0008019,PO:0008034,PO:0009005,PO:0009006,PO:0009009,PO:0009010,PO:0009025,PO:0009029,PO:0009030,PO:0009031,…
1	12284462	12288702	4240	Vv1s0026g02630	VIT_201s0026g02630	GO:0003934,GO:0016787	GTP cyclohydrolase I activity,hydrolase activity	pfam_code=PF01227_pfam_desc=GTP cyclohydrolase I_kegg_ec=ec:3.5.4.16_kegg_ecdesc=GTP cyclohydrolase I_po_id=PO:0000013,PO:0000037,PO:0000084,PO:0000230,PO:0001016,PO:0001017,PO:0001054,PO:0001078,PO:0001081,PO:0001185,PO:0004507,PO:0006345,PO:0007064,PO:0007095,PO:0007098,PO:0007103,PO:0007115,PO:0007123,PO:0007611,PO:0007616,PO:0008019,PO:0008034,PO:0009005,PO:0009006,PO:0009009,PO:0009010,PO:00…
1	12287876	12345864	57988					_
1	13976800	13980375	3575	Vv1s0182g00030	VIT_201s0182g00030	GO:0006810,GO:0016020,GO:0016021	transport,membrane,integral to membrane	pfam_code=PF01105_pfam_desc=emp24/gp25L/p24 family/GOLD_po_id=PO:0000013,PO:0000037,PO:0000230,PO:0000293,PO:0001016,PO:0001017,PO:0001054,PO:0001078,PO:0001081,PO:0001185,PO:0004507,PO:0005052,PO:0006345,PO:0007064,PO:0007095,PO:0007098,PO:0007103,PO:0007115,PO:0007123,PO:0007611,PO:0007616,PO:0008019,PO:0008034,PO:0009005,PO:0009006,PO:0009009,PO:0009010,PO:0009025,PO:0009029,PO:0009030,PO:0009…
1	13979590	13991868	12278					_
1	14162426	14167590	5164	Vv1s0182g00130	VIT_201s0182g00130	GO:0004872,GO:0016021	receptor activity,integral to membrane	pfam_code=PF03105,PF03124_pfam_desc=SPX domain,EXS family_po_id=PO:0000013,PO:0000037,PO:0000230,PO:0001054,PO:0001078,PO:0001081,PO:0001185,PO:0004507,PO:0007064,PO:0007095,PO:0007098,PO:0007103,PO:0007115,PO:0007123,PO:0007611,PO:0007616,PO:0008019,PO:0008034,PO:0009005,PO:0009006,PO:0009009,PO:0009010,PO:0009025,PO:0009029,PO:0009030,PO:0009031,PO:0009032,PO:0009046,PO:0009047,PO:0009052,PO:00…
1	14167547	14195858	28311					_
1	14194101	14198011	3910	Vv1s0182g00140	VIT_201s0182g00140	GO:0004872,GO:0016021	receptor activity,integral to membrane	pfam_code=PF03105,PF03124_pfam_desc=SPX domain,EXS family_po_id=PO:0000013,PO:0000037,PO:0000230,PO:0001054,PO:0001078,PO:0001081,PO:0001185,PO:0004507,PO:0007064,PO:0007095,PO:0007098,PO:0007103,PO:0007115,PO:0007123,PO:0007611,PO:0007616,PO:0008019,PO:0008034,PO:0009005,PO:0009006,PO:0009009,PO:0009010,PO:0009025,PO:0009029,PO:0009030,PO:0009031,PO:0009032,PO:0009046,PO:0009047,PO:0009052,PO:00…
1	14251547	14307457	55910					_
1	14302828	14303488	660	Vv1s0010g00010	VIT_201s0010g00010			_prosite_code=PS00005,PS00006_prosite_desc=Protein kinase C phosphorylation site,Casein kinase II phosphorylation site_psort_location=nuclear_psort_score=9_
1	14504223	14575654	71431					_
1	14534079	14534298	219	Vv1s0010g00150	VIT_201s0010g00150			_prosite_code=PS00005,PS00029_prosite_desc=Protein kinase C phosphorylation site,Leucine zipper pattern_psort_location=chloroplast,extracellular_psort_score=4,6_
1	14593223	14625775	32552					_
1	14717975	14742802	24827					_
1	14742442	14754918	12476	Vv1s0010g00260	VIT_201s0010g00260			po_id=PO:0000037,PO:0001017,PO:0001078,PO:0001081,PO:0001185,PO:0004507,PO:0006345,PO:0007098,PO:0007115,PO:0007611,PO:0007616,PO:0008034,PO:0009006,PO:0009009,PO:0009010,PO:0009025,PO:0009031,PO:0009032,PO:0009046,PO:0009047,PO:0009052,PO:0020091,PO:0020100_po_term=shoot apex,M germinated pollen stage,E expanded cotyledon stage,F mature embryo stage,C globular stage,D bilateral stage,pollen tube…
1	14755223	14812051	56828					_
1	14794022	14795637	1615	Vv1s0010g00320	VIT_201s0010g00320			_prosite_code=PS00005,PS00008_prosite_desc=Protein kinase C phosphorylation site,N-myristoylation site_psort_location=extracellular_psort_score=9_
1	14868037	14957300	89263					_
1	14903181	14903497	316	Vv1s0010g00360	VIT_201s0010g00360	GO:0005739,GO:0005886,GO:0045271	mitochondrion,plasma membrane,respiratory chain complex I	po_id=PO:0000005,PO:0000013,PO:0000037,PO:0000230,PO:0001016,PO:0001017,PO:0001054,PO:0001078,PO:0001081,PO:0001185,PO:0004507,PO:0006345,PO:0007064,PO:0007095,PO:0007098,PO:0007103,PO:0007115,PO:0007123,PO:0007611,PO:0007616,PO:0008019,PO:0008034,PO:0009005,PO:0009006,PO:0009009,PO:0009010,PO:0009025,PO:0009029,PO:0009030,PO:0009031,PO:0009032,PO:0009046,PO:0009047,PO:0009052,PO:0020030,PO:00200…
1	14904202	14917548	13346	Vv1s0010g00370	VIT_201s0010g00370			_prosite_code=PS00006,PS00008_prosite_desc=Casein kinase II phosphorylation site,N-myristoylation site_psort_location=extracellular_psort_score=8_
1	14955664	14959548	3884	Vv1s0010g00380	VIT_201s0010g00380	GO:0000166,GO:0004672,GO:0004674,GO:0004713,GO:0004872,GO:0005515,GO:0005524,GO:0006468,GO:0008544,GO:0009790,GO:0016301,GO:0016491,GO:0016740,GO:0032440,GO:0055114	nucleotide binding,protein kinase activity,protein serine/threonine kinase activity,protein tyrosine kinase activity,receptor activity,protein binding,ATP binding,protein amino acid phosphorylation,epidermis development,embryonic development,kinase activity,oxidoreductase activity,transferase activity,2-alkenal reductase activity,oxidation reduction	pfam_code=PF00069,PF07714,PF08263_pfam_desc=Protein kinase domain,Protein tyrosine kinase,Leucine rich repeat N-terminal domain_po_id=PO:0000013,PO:0000037,PO:0000084,PO:0000230,PO:0001054,PO:0001078,PO:0001081,PO:0001185,PO:0004507,PO:0007006,PO:0007064,PO:0007095,PO:0007098,PO:0007103,PO:0007115,PO:0007123,PO:0007611,PO:0007616,PO:0008019,PO:0008034,PO:0009001,PO:0009005,PO:0009006,PO:0009009,P…
1	15245491	15279248	33757					_
1	15250972	15251287	315	Vv1s0010g00490	VIT_201s0010g00490			_prosite_code=PS00001,PS00005_prosite_desc=N-glycosylation site,Protein kinase C phosphorylation site_tp_len=0_
1	15283825	15306140	22315					_
1	15296595	15296998	403	Vv1s0010g00500	VIT_201s0010g00500			_prosite_code=PS00005_prosite_desc=Protein kinase C phosphorylation site_psort_location=chloroplast/mitochondria,cytosol/nuclear,mitochondria,nuclear_psort_score=3.5,3.5,5,4.5_
1	15304698	15307775	3077	Vv1s0010g00510	VIT_201s0010g00510			po_id=PO:0000013,PO:0000037,PO:0000084,PO:0000230,PO:0001016,PO:0001017,PO:0001054,PO:0001078,PO:0001081,PO:0001185,PO:0004507,PO:0006345,PO:0007064,PO:0007095,PO:0007098,PO:0007103,PO:0007115,PO:0007123,PO:0007611,PO:0007616,PO:0008019,PO:0008034,PO:0009005,PO:0009006,PO:0009009,PO:0009010,PO:0009025,PO:0009029,PO:0009030,PO:0009031,PO:0009032,PO:0009046,PO:0009047,PO:0009052,PO:0020030,PO:00200…
1	15497305	15497946	641	Vv1s0010g00570	VIT_201s0010g00570			_prosite_code=PS00001,PS00005,PS00006,PS00008,PS00009_prosite_desc=N-glycosylation site,Protein kinase C phosphorylation site,Casein kinase II phosphorylation site,N-myristoylation site,Amidation site_psort_location=chloroplast,cytosol,nuclear_psort_score=4,4,5_
1	15497356	15551463	54107					_
1	15550969	15556277	5308	Vv1s0010g00580	VIT_201s0010g00580	GO:0043565	sequence-specific DNA binding	pfam_code=PF01997_pfam_desc=Translin family_po_id=PO:0000013,PO:0000037,PO:0000084,PO:0000230,PO:0001054,PO:0001078,PO:0001081,PO:0001185,PO:0004507,PO:0007064,PO:0007095,PO:0007098,PO:0007103,PO:0007115,PO:0007123,PO:0007611,PO:0007616,PO:0008019,PO:0008034,PO:0009005,PO:0009006,PO:0009009,PO:0009010,PO:0009025,PO:0009029,PO:0009030,PO:0009031,PO:0009032,PO:0009046,PO:0009047,PO:0009052,PO:00200…
1	15667266	15704434	37168					_
1	15680898	15683279	2381	Vv1s0010g00620	VIT_201s0010g00620			_prosite_code=PS00005,PS00006_prosite_desc=Protein kinase C phosphorylation site,Casein kinase II phosphorylation site_psort_location=chloroplast,cytosol,cytosol/nuclear,extracellular_psort_score=5,4,3,3_
1	15701473	15704472	2999	Vv1s0010g00630	VIT_201s0010g00630			po_id=PO:0000013,PO:0000037,PO:0000084,PO:0000230,PO:0001054,PO:0001078,PO:0001081,PO:0001185,PO:0004507,PO:0007064,PO:0007095,PO:0007098,PO:0007103,PO:0007115,PO:0007123,PO:0007611,PO:0007616,PO:0008019,PO:0008034,PO:0009005,PO:0009006,PO:0009009,PO:0009010,PO:0009025,PO:0009029,PO:0009030,PO:0009031,PO:0009032,PO:0009046,PO:0009047,PO:0009052,PO:0020030,PO:0020038,PO:0020091,PO:0020100,PO:00201…
1	16584280	16590008	5728	Vv1s0010g01030	VIT_201s0010g01030	GO:0016874	ligase activity	pfam_code=PF00646_pfam_desc=F-box domain_po_id=PO:0000013,PO:0000037,PO:0000084,PO:0000230,PO:0001016,PO:0001017,PO:0001054,PO:0001078,PO:0001081,PO:0001185,PO:0004507,PO:0006345,PO:0007103,PO:0007115,PO:0007123,PO:0007611,PO:0007616,PO:0008019,PO:0008034,PO:0009005,PO:0009006,PO:0009009,PO:0009010,PO:0009025,PO:0009029,PO:0009030,PO:0009031,PO:0009032,PO:0009046,PO:0009047,PO:0009052,PO:0020030,…
1	16589223	16622219	32996					_
1	16609652	16612823	3171	Vv1s0010g01050	VIT_201s0010g01050			_prosite_code=PS00001,PS00004,PS00005,PS00006,PS00008_prosite_desc=N-glycosylation site,cAMP- and cGMP-dependent protein kinase phosphorylation site,Protein kinase C phosphorylation site,Casein kinase II phosphorylation site,N-myristoylation site_psort_location=chloroplast,cytoskeleton,cytoskeleton/plasma membrane,cytosol,cytosol/endoplasmic reticulum,cytosol/peroxisome,cytosol/plasma membrane,ex…
1	16612823	16612997	174	Vv1s0010g01060	VIT_201s0010g01060			_prosite_code=PS00001,PS00005_prosite_desc=N-glycosylation site,Protein kinase C phosphorylation site_psort_location=chloroplast,cytosol,mitochondria_psort_score=4,4,6_
1	16618617	16619285	668	Vv1s0010g01070	VIT_201s0010g01070			_prosite_code=PS00005,PS00006,PS00007,PS00008_prosite_desc=Protein kinase C phosphorylation site,Casein kinase II phosphorylation site,Tyrosine kinase phosphorylation site,N-myristoylation site_psort_location=cytoskeleton,cytosol,cytosol/endoplasmic reticulum,cytosol/peroxisome,cytosol/plasma membrane,nuclear_psort_score=2,4,2,2,2,5_smart_code=SM00579_smart_def=domain in FBox and BRCT domain cont…
1	16897470	16906508	9038	Vv1s0010g01180	VIT_201s0010g01180	GO:0003755,GO:0016853	peptidyl-prolyl cis-trans isomerase activity,isomerase activity	pfam_code=PF05093_pfam_desc=Anamorsin family_po_id=PO:0000013,PO:0000037,PO:0000230,PO:0001017,PO:0001054,PO:0001078,PO:0001081,PO:0001185,PO:0004507,PO:0006345,PO:0007064,PO:0007095,PO:0007098,PO:0007103,PO:0007115,PO:0007123,PO:0007611,PO:0007616,PO:0008019,PO:0008034,PO:0009005,PO:0009006,PO:0009009,PO:0009010,PO:0009025,PO:0009029,PO:0009030,PO:0009031,PO:0009032,PO:0009046,PO:0009047,PO:0009…
1	16903607	16928080	24473					_
1	16917134	16918024	890	Vv1s0010g01190	VIT_201s0010g01190	GO:0004197,GO:0006508,GO:0008234	cysteine-type endopeptidase activity,proteolysis,cysteine-type peptidase activity	kegg_ec=ec:3.4.22.-_kegg_ecdesc=-_prosite_code=PS00004,PS00005,PS00006,PS50600_prosite_desc=cAMP- and cGMP-dependent protein kinase phosphorylation site,Protein kinase C phosphorylation site,Casein kinase II phosphorylation site,Ubiquitin-like protease family profile_psort_location=cytosol_psort_score=7_
1	16927437	16938407	10970	Vv1s0010g01200	VIT_201s0010g01200	GO:0003824,GO:0016491,GO:0050614,GO:0050660	catalytic activity,oxidoreductase activity,delta24-sterol reductase activity,FAD binding	kegg_ec=ec:1.3.1.72_kegg_ecdesc=Delta24-sterol reductase_po_id=PO:0000005,PO:0000013,PO:0000037,PO:0000230,PO:0000293,PO:0001054,PO:0001078,PO:0001081,PO:0001185,PO:0004507,PO:0005052,PO:0007064,PO:0007095,PO:0007098,PO:0007103,PO:0007115,PO:0007123,PO:0007131,PO:0007611,PO:0007616,PO:0008019,PO:0008034,PO:0009005,PO:0009006,PO:0009009,PO:0009010,PO:0009025,PO:0009029,PO:0009030,PO:0009031,PO:000…
1	17244315	17266434	22119					_
1	17248218	17248647	429	Vv1s0010g01330	VIT_201s0010g01330			_prosite_code=PS00005,PS00006,PS50311,PS51257_prosite_desc=Protein kinase C phosphorylation site,Casein kinase II phosphorylation site,Cysteine-rich region profile,Prokaryotic membrane lipoprotein lipid attachment site profile_psort_location=chloroplast_psort_score=11_
1	17265276	17266512	1236	Vv1s0010g01340	VIT_201s0010g01340	GO:0005097,GO:0005622,GO:0032313	Rab GTPase activator activity,intracellular,regulation of Rab GTPase activity	_prosite_code=PS00004,PS00005,PS00006,PS00007,PS00008,PS00009,PS50086_prosite_desc=cAMP- and cGMP-dependent protein kinase phosphorylation site,Protein kinase C phosphorylation site,Casein kinase II phosphorylation site,Tyrosine kinase phosphorylation site,N-myristoylation site,Amidation site,TBC/rab GAP domain profile_psort_location=nuclear_psort_score=8_tp_loc=M_
1	17289692	17308499	18807					_
1	17305091	17311556	6465	Vv1s0010g01380	VIT_201s0010g01380			_prosite_code=PS00001,PS00004,PS00005,PS00006,PS00008,PS50297_prosite_desc=N-glycosylation site,cAMP- and cGMP-dependent protein kinase phosphorylation site,Protein kinase C phosphorylation site,Casein kinase II phosphorylation site,N-myristoylation site,Ankyrin repeat region circular profile_psort_location=cytosol,cytosol/nuclear_psort_score=5.5,4_
1	17578543	17596249	17706					_
1	17594006	17595367	1361	Vv1s0010g01460	VIT_201s0010g01460	GO:0000166,GO:0003723,GO:0005739,GO:0005743,GO:0016020	nucleotide binding,RNA binding,mitochondrion,mitochondrial inner membrane,membrane	pfam_code=PF01535_pfam_desc=PPR repeat_po_id=PO:0000013,PO:0000037,PO:0000084,PO:0000230,PO:0001054,PO:0001078,PO:0001081,PO:0001185,PO:0004507,PO:0007064,PO:0007095,PO:0007098,PO:0007103,PO:0007115,PO:0007123,PO:0007611,PO:0007616,PO:0008019,PO:0008034,PO:0009001,PO:0009005,PO:0009006,PO:0009009,PO:0009010,PO:0009025,PO:0009029,PO:0009030,PO:0009031,PO:0009032,PO:0009046,PO:0009047,PO:0009052,PO…
1	17604223	17618597	14374					_
1	17612920	17705405	92485	Vv1s0010g01480	VIT_201s0010g01480	GO:0005096,GO:0005515,GO:0005737,GO:0008060,GO:0008270,GO:0032312,GO:0046872	GTPase activator activity,protein binding,cytoplasm,ARF GTPase activator activity,zinc ion binding,regulation of ARF GTPase activity,metal ion binding	pfam_code=PF00169,PF01412_pfam_desc=PH domain,Putative GTPase activating protein for Arf_po_id=PO:0000013,PO:0000037,PO:0000084,PO:0000230,PO:0001016,PO:0001017,PO:0001054,PO:0001078,PO:0001081,PO:0001185,PO:0004507,PO:0006345,PO:0007064,PO:0007095,PO:0007098,PO:0007103,PO:0007115,PO:0007123,PO:0007611,PO:0007616,PO:0008019,PO:0008034,PO:0009001,PO:0009005,PO:0009006,PO:0009009,PO:0009010,PO:0009…
1	17612920	17705405	92485	Vv1s0010g01480	VIT_201s0010g01480	GO:0005096,GO:0005515,GO:0005737,GO:0008060,GO:0008270,GO:0032312,GO:0046872	GTPase activator activity,protein binding,cytoplasm,ARF GTPase activator activity,zinc ion binding,regulation of ARF GTPase activity,metal ion binding	pfam_code=PF00169,PF01412_pfam_desc=PH domain,Putative GTPase activating protein for Arf_po_id=PO:0000013,PO:0000037,PO:0000084,PO:0000230,PO:0001016,PO:0001017,PO:0001054,PO:0001078,PO:0001081,PO:0001185,PO:0004507,PO:0006345,PO:0007064,PO:0007095,PO:0007098,PO:0007103,PO:0007115,PO:0007123,PO:0007611,PO:0007616,PO:0008019,PO:0008034,PO:0009001,PO:0009005,PO:0009006,PO:0009009,PO:0009010,PO:0009…
1	17622701	17635067	12366					_
1	18179498	18183934	4436	Vv1s0010g01770	VIT_201s0010g01770	GO:0003676,GO:0003677,GO:0008270,GO:0046872	nucleic acid binding,DNA binding,zinc ion binding,metal ion binding	po_id=PO:0000013,PO:0000037,PO:0000084,PO:0000230,PO:0000293,PO:0001054,PO:0001078,PO:0001081,PO:0001185,PO:0004507,PO:0007064,PO:0007095,PO:0007098,PO:0007103,PO:0007115,PO:0007123,PO:0007611,PO:0007616,PO:0008019,PO:0008034,PO:0009005,PO:0009006,PO:0009009,PO:0009010,PO:0009025,PO:0009029,PO:0009030,PO:0009031,PO:0009032,PO:0009046,PO:0009047,PO:0009052,PO:0020030,PO:0020038,PO:0020091,PO:00201…
1	18183223	18209396	26173					_
1	18206449	18208458	2009	Vv1s0010g01780	VIT_201s0010g01780			po_id=PO:0000013,PO:0000037,PO:0000084,PO:0000230,PO:0001054,PO:0001078,PO:0001081,PO:0001185,PO:0004507,PO:0007064,PO:0007095,PO:0007098,PO:0007103,PO:0007115,PO:0007123,PO:0007611,PO:0007616,PO:0008019,PO:0008034,PO:0009005,PO:0009006,PO:0009009,PO:0009010,PO:0009025,PO:0009029,PO:0009030,PO:0009031,PO:0009032,PO:0009046,PO:0009047,PO:0009052,PO:0020030,PO:0020038,PO:0020100,PO:0020137_po_term=…
1	18557871	18558676	805	Vv1s0010g01920	VIT_201s0010g01920	GO:0004601,GO:0005506,GO:0005509,GO:0006979,GO:0009055,GO:0016491,GO:0020037,GO:0046872,GO:0055114	peroxidase activity,iron ion binding,calcium ion binding,response to oxidative stress,electron carrier activity,oxidoreductase activity,heme binding,metal ion binding,oxidation reduction	pfam_code=PF00141_pfam_desc=Peroxidase_po_id=PO:0000037,PO:0000230,PO:0001054,PO:0001185,PO:0007095,PO:0007115,PO:0007123,PO:0007611,PO:0007616,PO:0008034,PO:0009001,PO:0009005,PO:0009006,PO:0009009,PO:0009025,PO:0009029,PO:0009030,PO:0009031,PO:0009032,PO:0009046,PO:0009047,PO:0009052,PO:0020091,PO:0020100,PO:0020137_po_term=shoot apex,inflorescence meristem,4 leaf senescence stage,C globular st…
1	18558427	18577299	18872					_
1	18753619	18764408	10789	Vv1s0010g02050	VIT_201s0010g02050			po_id=PO:0000013,PO:0000037,PO:0000084,PO:0000230,PO:0001016,PO:0001017,PO:0001054,PO:0001078,PO:0001081,PO:0001185,PO:0004507,PO:0006345,PO:0007064,PO:0007095,PO:0007098,PO:0007103,PO:0007115,PO:0007123,PO:0007611,PO:0007616,PO:0008019,PO:0008034,PO:0009005,PO:0009006,PO:0009009,PO:0009010,PO:0009025,PO:0009029,PO:0009030,PO:0009031,PO:0009032,PO:0009046,PO:0009047,PO:0009052,PO:0020030,PO:00200…
1	18761223	18800864	39641					_
1	18797580	18798005	425	Vv1s0010g02060	VIT_201s0010g02060	GO:0006855,GO:0015238,GO:0015297,GO:0016020	multidrug transport,drug transporter activity,antiporter activity,membrane	_prosite_code=PS00008,PS00029_prosite_desc=N-myristoylation site,Leucine zipper pattern_psort_location=chloroplast,chloroplast/mitochondria,cytosol,endoplasmic reticulum,endoplasmic reticulum/plasma membrane,extracellular,mitochondria,plasma membrane,vacuolar membrane_psort_score=1,1,1,3.5,3.5,4,1,2.5,1_tp_loc=S_
1	19259556	19297097	37541					_
1	19281785	19282972	1187	Vv1s0010g02300	VIT_201s0010g02300	GO:0008415,GO:0016740,GO:0016747,GO:0047180	acyltransferase activity,transferase activity,transferase activity, transferring acyl groups other than amino-acyl groups,salutaridinol 7-O-acetyltransferase activity	pfam_code=PF02458_pfam_desc=Transferase family_po_id=PO:0009005,PO:0020100_po_term=root,hypocotyl_prosite_code=PS00001,PS00004,PS00005,PS00006,PS00007,PS00008,PS00342_prosite_desc=N-glycosylation site,cAMP- and cGMP-dependent protein kinase phosphorylation site,Protein kinase C phosphorylation site,Casein kinase II phosphorylation site,Tyrosine kinase phosphorylation site,N-myristoylation site,Mi…
1	19287882	19288086	204	Vv1s0010g02310	VIT_201s0010g02310	GO:0000166,GO:0003735,GO:0005622,GO:0005840,GO:0006412,GO:0009507,GO:0009536,GO:0030529	nucleotide binding,structural constituent of ribosome,intracellular,ribosome,translation,chloroplast,plastid,ribonucleoprotein complex	pfam_code=PF00276_pfam_desc=Ribosomal protein L23_prosite_code=PS00005,PS00006,PS00008,PS00009_prosite_desc=Protein kinase C phosphorylation site,Casein kinase II phosphorylation site,N-myristoylation site,Amidation site_psort_location=cytosol_psort_score=10_
1	19296064	19297361	1297	Vv1s0010g02320	VIT_201s0010g02320	GO:0008415,GO:0016740,GO:0016747,GO:0047180	acyltransferase activity,transferase activity,transferase activity, transferring acyl groups other than amino-acyl groups,salutaridinol 7-O-acetyltransferase activity	pfam_code=PF02458_pfam_desc=Transferase family_po_id=PO:0009005,PO:0020100_po_term=root,hypocotyl_prosite_code=PS00001,PS00004,PS00005,PS00006,PS00008,PS00009_prosite_desc=N-glycosylation site,cAMP- and cGMP-dependent protein kinase phosphorylation site,Protein kinase C phosphorylation site,Casein kinase II phosphorylation site,N-myristoylation site,Amidation site_psort_location=plasma membrane_p…
1	19296064	19297361	1297	Vv1s0010g02320	VIT_201s0010g02320	GO:0008415,GO:0016740,GO:0016747,GO:0047180	acyltransferase activity,transferase activity,transferase activity, transferring acyl groups other than amino-acyl groups,salutaridinol 7-O-acetyltransferase activity	pfam_code=PF02458_pfam_desc=Transferase family_po_id=PO:0009005,PO:0020100_po_term=root,hypocotyl_prosite_code=PS00001,PS00004,PS00005,PS00006,PS00008,PS00009_prosite_desc=N-glycosylation site,cAMP- and cGMP-dependent protein kinase phosphorylation site,Protein kinase C phosphorylation site,Casein kinase II phosphorylation site,N-myristoylation site,Amidation site_psort_location=plasma membrane_p…
1	19297223	19336842	39619					_
1	19335592	19336894	1302	Vv1s0010g02330	VIT_201s0010g02330	GO:0008415,GO:0016740,GO:0016747,GO:0047180	acyltransferase activity,transferase activity,transferase activity, transferring acyl groups other than amino-acyl groups,salutaridinol 7-O-acetyltransferase activity	pfam_code=PF02458_pfam_desc=Transferase family_po_id=PO:0009005,PO:0020100_po_term=root,hypocotyl_prosite_code=PS00001,PS00004,PS00005,PS00006,PS00008_prosite_desc=N-glycosylation site,cAMP- and cGMP-dependent protein kinase phosphorylation site,Protein kinase C phosphorylation site,Casein kinase II phosphorylation site,N-myristoylation site_psort_location=cytosol_psort_score=10_
1	20013223	20062394	49171					_
1	20013287	20013903	616	Vv1s0010g02970	VIT_201s0010g02970	GO:0001539,GO:0005509,GO:0009288	ciliary or flagellar motility,calcium ion binding,bacterial-type flagellum	pfam_code=PF00036_pfam_desc=EF hand_po_id=PO:0000013,PO:0000037,PO:0000230,PO:0001016,PO:0001017,PO:0001054,PO:0001078,PO:0001081,PO:0001185,PO:0004507,PO:0006345,PO:0007064,PO:0007095,PO:0007098,PO:0007103,PO:0007115,PO:0007123,PO:0007611,PO:0007616,PO:0008034,PO:0009005,PO:0009009,PO:0009010,PO:0009025,PO:0009029,PO:0009030,PO:0009031,PO:0009032,PO:0009046,PO:0009047,PO:0009052,PO:0020030,PO:00…
1	20016282	20019743	3461	Vv1s0010g02980	VIT_201s0010g02980	GO:0005509,GO:0005737	calcium ion binding,cytoplasm	pfam_code=PF00036_pfam_desc=EF hand_po_id=PO:0001016,PO:0001017,PO:0006345,PO:0007611,PO:0007616,PO:0008034,PO:0009029,PO:0009030,PO:0009031,PO:0009032,PO:0009046,PO:0020091_po_term=L mature pollen stage,M germinated pollen stage,pollen tube,petal differentiation and expansion stage,4 anthesis,leaf whorl,stamen,carpel,sepal,petal,flower,male gametophyte_prosite_code=PS00001,PS00006,PS00008,PS0000…
1	20021796	20022219	423	Vv1s0010g02990	VIT_201s0010g02990	GO:0001539,GO:0005509,GO:0009288	ciliary or flagellar motility,calcium ion binding,bacterial-type flagellum	po_id=PO:0000013,PO:0000037,PO:0000230,PO:0001016,PO:0001017,PO:0001054,PO:0001078,PO:0001081,PO:0001185,PO:0004507,PO:0006345,PO:0007064,PO:0007095,PO:0007098,PO:0007103,PO:0007115,PO:0007123,PO:0007611,PO:0007616,PO:0008034,PO:0009005,PO:0009009,PO:0009010,PO:0009025,PO:0009029,PO:0009030,PO:0009031,PO:0009032,PO:0009046,PO:0009047,PO:0009052,PO:0020030,PO:0020038,PO:0020091,PO:0020100,PO:00201…
1	20027401	20027824	423	Vv1s0010g03000	VIT_201s0010g03000	GO:0001539,GO:0005509,GO:0009288	ciliary or flagellar motility,calcium ion binding,bacterial-type flagellum	pfam_code=PF00036_pfam_desc=EF hand_po_id=PO:0000013,PO:0000037,PO:0000230,PO:0001016,PO:0001017,PO:0001054,PO:0001078,PO:0001081,PO:0001185,PO:0004507,PO:0006345,PO:0007064,PO:0007095,PO:0007098,PO:0007103,PO:0007115,PO:0007123,PO:0007611,PO:0007616,PO:0008034,PO:0009005,PO:0009009,PO:0009010,PO:0009025,PO:0009029,PO:0009030,PO:0009031,PO:0009032,PO:0009046,PO:0009047,PO:0009052,PO:0020030,PO:00…
1	20034282	20034705	423	Vv1s0010g03010	VIT_201s0010g03010	GO:0001539,GO:0005509,GO:0009288	ciliary or flagellar motility,calcium ion binding,bacterial-type flagellum	po_id=PO:0000013,PO:0000037,PO:0000230,PO:0001016,PO:0001017,PO:0001054,PO:0001078,PO:0001081,PO:0001185,PO:0004507,PO:0006345,PO:0007064,PO:0007095,PO:0007098,PO:0007103,PO:0007115,PO:0007123,PO:0007611,PO:0007616,PO:0008019,PO:0008034,PO:0009005,PO:0009009,PO:0009010,PO:0009025,PO:0009029,PO:0009030,PO:0009031,PO:0009032,PO:0009046,PO:0009047,PO:0009052,PO:0020030,PO:0020038,PO:0020091,PO:00201…
1	20040045	20040463	418	Vv1s0010g03020	VIT_201s0010g03020	GO:0001539,GO:0005509,GO:0009288	ciliary or flagellar motility,calcium ion binding,bacterial-type flagellum	po_id=PO:0000013,PO:0000037,PO:0000230,PO:0001016,PO:0001017,PO:0001054,PO:0001078,PO:0001081,PO:0001185,PO:0004507,PO:0006345,PO:0007064,PO:0007095,PO:0007098,PO:0007103,PO:0007115,PO:0007123,PO:0007611,PO:0007616,PO:0008019,PO:0008034,PO:0009005,PO:0009009,PO:0009010,PO:0009025,PO:0009029,PO:0009030,PO:0009031,PO:0009032,PO:0009046,PO:0009047,PO:0009052,PO:0020030,PO:0020038,PO:0020091,PO:00201…
1	20057174	20057597	423	Vv1s0010g03040	VIT_201s0010g03040	GO:0001539,GO:0005509,GO:0009288	ciliary or flagellar motility,calcium ion binding,bacterial-type flagellum	pfam_code=PF00036_pfam_desc=EF hand_po_id=PO:0000013,PO:0000037,PO:0000230,PO:0001016,PO:0001017,PO:0001054,PO:0001078,PO:0001081,PO:0001185,PO:0004507,PO:0006345,PO:0007064,PO:0007095,PO:0007098,PO:0007103,PO:0007115,PO:0007123,PO:0007611,PO:0007616,PO:0008034,PO:0009005,PO:0009009,PO:0009010,PO:0009025,PO:0009029,PO:0009030,PO:0009031,PO:0009032,PO:0009046,PO:0009047,PO:0009052,PO:0020030,PO:00…
1	20059145	20066163	7018	Vv1s0010g03050	VIT_201s0010g03050			_prosite_code=PS00001,PS00005,PS00008_prosite_desc=N-glycosylation site,Protein kinase C phosphorylation site,N-myristoylation site_psort_location=mitochondria,nuclear_psort_score=7,4.5_tp_loc=_
1	20334223	20457290	123067					_
1	20344364	20346927	2563	Vv1s0010g03170	VIT_201s0010g03170			_prosite_code=PS00006_prosite_desc=Casein kinase II phosphorylation site_psort_location=cytosol/nuclear,mitochondria,nuclear_psort_score=4,5,5.5_
1	20362036	20362090	54	Vv1s0010g03180	VIT_201s0010g03180			_
1	20364266	20365290	1024	Vv1s0010g03190	VIT_201s0010g03190			_prosite_code=PS00008_prosite_desc=N-myristoylation site_psort_location=cytosol_psort_score=10_
1	20407222	20407948	726	Vv1s0010g03200	VIT_201s0010g03200	GO:0003677,GO:0003899,GO:0006350	DNA binding,DNA-directed RNA polymerase activity,transcription	_prosite_code=PS00008,PS00900_prosite_desc=N-myristoylation site,Bacteriophage-type RNA polymerase family active site signature 1_psort_location=chloroplast_psort_score=13_tp_loc=_
1	20413725	20446956	33231	Vv1s0010g03210	VIT_201s0010g03210	GO:0005515,GO:0016301,GO:0016491,GO:0032440,GO:0055114	protein binding,kinase activity,oxidoreductase activity,2-alkenal reductase activity,oxidation reduction	po_id=PO:0000013,PO:0000037,PO:0000230,PO:0001054,PO:0001081,PO:0004507,PO:0007064,PO:0007095,PO:0007098,PO:0007103,PO:0007115,PO:0007123,PO:0007611,PO:0007616,PO:0008019,PO:0008034,PO:0009005,PO:0009006,PO:0009009,PO:0009010,PO:0009025,PO:0009029,PO:0009031,PO:0009032,PO:0009046,PO:0009047,PO:0009052,PO:0020030,PO:0020038,PO:0020100,PO:0020137_po_term=cauline leaf,shoot apex,inflorescence merist…
1	20788628	20790234	1606	Vv1s0010g03450	VIT_201s0010g03450	GO:0016020	membrane	pfam_code=PF00892_pfam_desc=Integral membrane protein DUF6_po_id=PO:0000013,PO:0000037,PO:0000230,PO:0001054,PO:0001078,PO:0001081,PO:0001185,PO:0004507,PO:0007064,PO:0007095,PO:0007098,PO:0007103,PO:0007115,PO:0007123,PO:0007611,PO:0007616,PO:0008019,PO:0008034,PO:0009005,PO:0009006,PO:0009009,PO:0009010,PO:0009025,PO:0009029,PO:0009030,PO:0009031,PO:0009032,PO:0009046,PO:0009047,PO:0009052,PO:0…
1	20789223	20821907	32684					_
1	20795339	20819228	23889	Vv1s0010g03460	VIT_201s0010g03460	GO:0008168,GO:0008171,GO:0009809,GO:0016740,GO:0042409,GO:0046872	methyltransferase activity,O-methyltransferase activity,lignin biosynthetic process,transferase activity,caffeoyl-CoA O-methyltransferase activity,metal ion binding	pfam_code=PF01596_pfam_desc=O-methyltransferase_kegg_ec=ec:2.1.1.104_kegg_ecdesc=caffeoyl-CoA O-methyltransferase_po_id=PO:0000005,PO:0000013,PO:0000037,PO:0000230,PO:0001054,PO:0001078,PO:0001081,PO:0001185,PO:0004507,PO:0007064,PO:0007095,PO:0007098,PO:0007103,PO:0007115,PO:0007123,PO:0007131,PO:0007611,PO:0007616,PO:0008019,PO:0008034,PO:0009001,PO:0009005,PO:0009006,PO:0009009,PO:0009010,PO:0…
1	20819228	20822809	3581	Vv1s0010g03470	VIT_201s0010g03470	GO:0008168,GO:0008171,GO:0009809,GO:0016740,GO:0042409,GO:0046872	methyltransferase activity,O-methyltransferase activity,lignin biosynthetic process,transferase activity,caffeoyl-CoA O-methyltransferase activity,metal ion binding	pfam_code=PF01596_pfam_desc=O-methyltransferase_kegg_ec=ec:2.1.1.104_kegg_ecdesc=caffeoyl-CoA O-methyltransferase_po_id=PO:0000005,PO:0000013,PO:0000037,PO:0000230,PO:0001054,PO:0001078,PO:0001081,PO:0001185,PO:0004507,PO:0007064,PO:0007095,PO:0007098,PO:0007103,PO:0007115,PO:0007123,PO:0007131,PO:0007611,PO:0007616,PO:0008019,PO:0008034,PO:0009001,PO:0009005,PO:0009006,PO:0009009,PO:0009010,PO:0…
1	21186424	21192801	6377	Vv1s0010g03830	VIT_201s0010g03830	GO:0005739,GO:0005886,GO:0045271	mitochondrion,plasma membrane,respiratory chain complex I	po_id=PO:0000005,PO:0000013,PO:0000037,PO:0000230,PO:0001016,PO:0001017,PO:0001054,PO:0001078,PO:0001081,PO:0001185,PO:0004507,PO:0006345,PO:0007064,PO:0007095,PO:0007098,PO:0007103,PO:0007115,PO:0007123,PO:0007611,PO:0007616,PO:0008019,PO:0008034,PO:0009005,PO:0009006,PO:0009009,PO:0009010,PO:0009025,PO:0009029,PO:0009030,PO:0009031,PO:0009032,PO:0009046,PO:0009047,PO:0009052,PO:0020030,PO:00200…
1	21192736	21204915	12179					_
1	21198346	21199218	872	Vv1s0010g03840	VIT_201s0010g03840			_prosite_code=PS00005,PS00008_prosite_desc=Protein kinase C phosphorylation site,N-myristoylation site_psort_location=chloroplast,cytosol,cytosol/nuclear,nuclear_psort_score=4,4,4,4_
1	21202169	21215499	13330	Vv1s0010g03850	VIT_201s0010g03850	GO:0003677,GO:0005509,GO:0005516,GO:0005634,GO:0005829,GO:0006350,GO:0006950,GO:0030528,GO:0045449	DNA binding,calcium ion binding,calmodulin binding,nucleus,cytosol,transcription,response to stress,transcription regulator activity,regulation of transcription	pfam_code=PF00023,PF00612,PF03859_pfam_desc=Ankyrin repeat,IQ calmodulin-binding motif,CG-1 domain_po_id=PO:0000005,PO:0000013,PO:0000037,PO:0000230,PO:0001016,PO:0001017,PO:0001054,PO:0001078,PO:0001081,PO:0001185,PO:0004507,PO:0006345,PO:0007064,PO:0007095,PO:0007098,PO:0007103,PO:0007115,PO:0007123,PO:0007611,PO:0007616,PO:0008019,PO:0008034,PO:0009001,PO:0009005,PO:0009006,PO:0009009,PO:00090…
1	21288746	21302339	13593					_
1	21514223	21556239	42016					_
1	21559223	21574520	15297					_
1	21560362	21561337	975	Vv1s0010g04010	VIT_201s0010g04010			_prosite_code=PS00006,PS00008,PS00009_prosite_desc=Casein kinase II phosphorylation site,N-myristoylation site,Amidation site_psort_location=nuclear_psort_score=7_
1	21810419	21844685	34266					_
1	21822231	21823245	1014	Vv1s0146g00040	VIT_201s0146g00040			_prosite_code=PS00005,PS00006,PS00008_prosite_desc=Protein kinase C phosphorylation site,Casein kinase II phosphorylation site,N-myristoylation site_psort_location=chloroplast,cytosol,extracellular,nuclear_psort_score=2,5,2,2_
1	21835211	21835885	674	Vv1s0146g00050	VIT_201s0146g00050			_prosite_code=PS00005_prosite_desc=Protein kinase C phosphorylation site_psort_location=nuclear_psort_score=14_
1	22002919	22022266	19347					_
1	22616033	22626075	10042					_
1	22621588	22625941	4353	Vv1s0150g00180	VIT_201s0150g00180	GO:0005794,GO:0009834,GO:0010417,GO:0016020,GO:0080116	Golgi apparatus,secondary cell wall biogenesis,glucuronoxylan biosynthetic process,membrane,glucuronoxylan glucuronosyltransferase activity	pfam_code=PF03016_pfam_desc=Exostosin family_po_id=PO:0000013,PO:0000025,PO:0000035,PO:0000036,PO:0000037,PO:0000230,PO:0000293,PO:0001016,PO:0001017,PO:0001054,PO:0001078,PO:0001081,PO:0001185,PO:0004507,PO:0005352,PO:0005417,PO:0006202,PO:0006345,PO:0007064,PO:0007095,PO:0007098,PO:0007103,PO:0007115,PO:0007123,PO:0007131,PO:0007611,PO:0007616,PO:0008019,PO:0008034,PO:0009005,PO:0009006,PO:0009…
1	22646843	22667877	21034					_
1	22646865	22650485	3620	Vv1s0150g00220	VIT_201s0150g00220			_prosite_code=PS00001,PS00004,PS00005,PS00006,PS00008,PS00017_prosite_desc=N-glycosylation site,cAMP- and cGMP-dependent protein kinase phosphorylation site,Protein kinase C phosphorylation site,Casein kinase II phosphorylation site,N-myristoylation site,ATP/GTP-binding site motif A (P-loop)_psort_location=nuclear_psort_score=13_tp_loc=_
1	22666633	22667976	1343	Vv1s0150g00230	VIT_201s0150g00230	GO:0005618,GO:0016787,GO:0030599,GO:0042545,GO:0045330	cell wall,hydrolase activity,pectinesterase activity,cell wall modification,aspartyl esterase activity	pfam_code=PF01095_pfam_desc=Pectinesterase_po_id=PO:0009046_po_term=flower_prosite_code=PS00001,PS00005,PS00006,PS00008,PS00016,PS00503_prosite_desc=N-glycosylation site,Protein kinase C phosphorylation site,Casein kinase II phosphorylation site,N-myristoylation site,Cell attachment sequence,Pectinesterase signature 2_psort_location=chloroplast_psort_score=9_
1	22983270	23001188	17918	Vv1s0150g00630	VIT_201s0150g00630	GO:0016020	membrane	pfam_code=PF03016_pfam_desc=Exostosin family_po_id=PO:0000013,PO:0000037,PO:0000084,PO:0000230,PO:0001016,PO:0001017,PO:0001054,PO:0001078,PO:0001081,PO:0001185,PO:0004507,PO:0006345,PO:0007064,PO:0007095,PO:0007098,PO:0007103,PO:0007115,PO:0007123,PO:0007611,PO:0007616,PO:0008019,PO:0008034,PO:0009005,PO:0009006,PO:0009009,PO:0009010,PO:0009025,PO:0009029,PO:0009030,PO:0009031,PO:0009032,PO:0009…
1	23000112	23013832	13720					_
1	23002532	23021414	18882	Vv1s0150g00640	VIT_201s0150g00640	GO:0005886	plasma membrane	po_id=PO:0000005,PO:0000013,PO:0000037,PO:0000084,PO:0000230,PO:0000293,PO:0001016,PO:0001017,PO:0001054,PO:0001078,PO:0001081,PO:0001185,PO:0004507,PO:0006345,PO:0007064,PO:0007095,PO:0007098,PO:0007103,PO:0007115,PO:0007123,PO:0007611,PO:0007616,PO:0008019,PO:0008034,PO:0009005,PO:0009006,PO:0009009,PO:0009010,PO:0009025,PO:0009029,PO:0009030,PO:0009031,PO:0009032,PO:0009046,PO:0009047,PO:00090…
2	392584	415329	22745					_
2	412620	415596	2976	Vv2s0025g00280	VIT_202s0025g00280	GO:0000166,GO:0005524,GO:0005737,GO:0006457,GO:0006950,GO:0051082	nucleotide binding,ATP binding,cytoplasm,protein folding,response to stress,unfolded protein binding	pfam_code=PF00183,PF02518_pfam_desc=Hsp90 protein,Histidine kinase-, DNA gyrase B-, and HSP90-like ATPase_po_id=PO:0000005,PO:0000013,PO:0000037,PO:0000084,PO:0000230,PO:0000293,PO:0001016,PO:0001017,PO:0001054,PO:0001078,PO:0001081,PO:0001185,PO:0004507,PO:0005052,PO:0006085,PO:0006345,PO:0007064,PO:0007095,PO:0007098,PO:0007103,PO:0007115,PO:0007123,PO:0007131,PO:0007611,PO:0007616,PO:0008019,P…
2	605793	616909	11116					_
2	931154	947137	15983	Vv2s0025g00980	VIT_202s0025g00980	GO:0000166,GO:0005524,GO:0006810,GO:0016021,GO:0016491,GO:0016887,GO:0017111,GO:0032440,GO:0042626,GO:0055114	nucleotide binding,ATP binding,transport,integral to membrane,oxidoreductase activity,ATPase activity,nucleoside-triphosphatase activity,2-alkenal reductase activity,ATPase activity, coupled to transmembrane movement of substances,oxidation reduction	pfam_code=PF00005,PF00664_pfam_desc=ABC transporter,ABC transporter transmembrane region_po_id=PO:0000005,PO:0000013,PO:0000037,PO:0000230,PO:0001017,PO:0001054,PO:0001078,PO:0001081,PO:0001185,PO:0004507,PO:0005052,PO:0006345,PO:0007064,PO:0007095,PO:0007098,PO:0007103,PO:0007115,PO:0007123,PO:0007131,PO:0007611,PO:0007616,PO:0008019,PO:0008034,PO:0009005,PO:0009006,PO:0009009,PO:0009010,PO:0009…
2	933381	944648	11267					_
2	1727584	1822666	95082					_
2	1728286	1732541	4255	Vv2s0025g01860	VIT_202s0025g01860	GO:0016020,GO:0016021,GO:0016740,GO:0016757,GO:0016760,GO:0030244	membrane,integral to membrane,transferase activity,transferase activity, transferring glycosyl groups,cellulose synthase (UDP-forming) activity,cellulose biosynthetic process	pfam_code=PF03552_pfam_desc=Cellulose synthase_po_id=PO:0000013,PO:0000036,PO:0000037,PO:0000084,PO:0000230,PO:0000282,PO:0001054,PO:0001078,PO:0001081,PO:0001185,PO:0004507,PO:0005052,PO:0007064,PO:0007095,PO:0007098,PO:0007103,PO:0007115,PO:0007123,PO:0007131,PO:0007611,PO:0007616,PO:0008015,PO:0008019,PO:0008034,PO:0009005,PO:0009006,PO:0009009,PO:0009010,PO:0009025,PO:0009029,PO:0009030,PO:00…
2	1733794	1737280	3486	Vv2s0025g01870	VIT_202s0025g01870	GO:0016020,GO:0016021,GO:0016740,GO:0016757,GO:0016760,GO:0030244	membrane,integral to membrane,transferase activity,transferase activity, transferring glycosyl groups,cellulose synthase (UDP-forming) activity,cellulose biosynthetic process	pfam_code=PF03552_pfam_desc=Cellulose synthase_po_id=PO:0000013,PO:0000037,PO:0000084,PO:0000230,PO:0001054,PO:0001078,PO:0001081,PO:0001185,PO:0004507,PO:0005052,PO:0007064,PO:0007095,PO:0007098,PO:0007103,PO:0007115,PO:0007123,PO:0007611,PO:0007616,PO:0008019,PO:0008034,PO:0009005,PO:0009006,PO:0009009,PO:0009010,PO:0009025,PO:0009029,PO:0009030,PO:0009031,PO:0009032,PO:0009046,PO:0009047,PO:00…
2	1740503	1744830	4327	Vv2s0025g01880	VIT_202s0025g01880	GO:0016020,GO:0016021,GO:0016740,GO:0016757,GO:0016760,GO:0030244	membrane,integral to membrane,transferase activity,transferase activity, transferring glycosyl groups,cellulose synthase (UDP-forming) activity,cellulose biosynthetic process	pfam_code=PF03552_pfam_desc=Cellulose synthase_po_id=PO:0000013,PO:0000037,PO:0000084,PO:0000230,PO:0001054,PO:0001078,PO:0001081,PO:0001185,PO:0004507,PO:0005052,PO:0007064,PO:0007095,PO:0007098,PO:0007103,PO:0007115,PO:0007123,PO:0007611,PO:0007616,PO:0008019,PO:0008034,PO:0009005,PO:0009006,PO:0009009,PO:0009010,PO:0009025,PO:0009029,PO:0009030,PO:0009031,PO:0009032,PO:0009046,PO:0009047,PO:00…
2	1746844	1748558	1714	Vv2s0025g01890	VIT_202s0025g01890	GO:0016020,GO:0016021,GO:0016740,GO:0016757,GO:0016760,GO:0030244	membrane,integral to membrane,transferase activity,transferase activity, transferring glycosyl groups,cellulose synthase (UDP-forming) activity,cellulose biosynthetic process	_prosite_code=PS00001,PS00005,PS00006,PS00008_prosite_desc=N-glycosylation site,Protein kinase C phosphorylation site,Casein kinase II phosphorylation site,N-myristoylation site_psort_location=nuclear_psort_score=10_tp_loc=_
2	1767618	1777462	9844	Vv2s0025g01900	VIT_202s0025g01900	GO:0005794,GO:0007047,GO:0016020,GO:0016021,GO:0016740,GO:0016757,GO:0016760,GO:0030244	Golgi apparatus,cell wall organization,membrane,integral to membrane,transferase activity,transferase activity, transferring glycosyl groups,cellulose synthase (UDP-forming) activity,cellulose biosynthetic process	pfam_code=PF03552_pfam_desc=Cellulose synthase_po_id=PO:0000013,PO:0000037,PO:0000084,PO:0000230,PO:0001054,PO:0001078,PO:0001081,PO:0001185,PO:0004507,PO:0005052,PO:0007064,PO:0007095,PO:0007098,PO:0007103,PO:0007115,PO:0007123,PO:0007611,PO:0007616,PO:0008019,PO:0008034,PO:0009005,PO:0009006,PO:0009009,PO:0009010,PO:0009025,PO:0009029,PO:0009030,PO:0009031,PO:0009032,PO:0009046,PO:0009047,PO:00…
2	1780216	1783200	2984	Vv2s0025g01910	VIT_202s0025g01910	GO:0016020,GO:0016021,GO:0016740,GO:0016757,GO:0016760,GO:0030244	membrane,integral to membrane,transferase activity,transferase activity, transferring glycosyl groups,cellulose synthase (UDP-forming) activity,cellulose biosynthetic process	pfam_code=PF03552_pfam_desc=Cellulose synthase_po_id=PO:0000013,PO:0000037,PO:0000084,PO:0000230,PO:0001054,PO:0001078,PO:0001081,PO:0001185,PO:0004507,PO:0005052,PO:0007064,PO:0007095,PO:0007098,PO:0007103,PO:0007115,PO:0007123,PO:0007611,PO:0007616,PO:0008019,PO:0008034,PO:0009005,PO:0009006,PO:0009009,PO:0009010,PO:0009025,PO:0009029,PO:0009030,PO:0009031,PO:0009032,PO:0009046,PO:0009047,PO:00…
2	1788204	1791845	3641	Vv2s0025g01920	VIT_202s0025g01920	GO:0016020,GO:0016021,GO:0016740,GO:0016757,GO:0016760,GO:0030244	membrane,integral to membrane,transferase activity,transferase activity, transferring glycosyl groups,cellulose synthase (UDP-forming) activity,cellulose biosynthetic process	pfam_code=PF03552_pfam_desc=Cellulose synthase_po_id=PO:0000013,PO:0000037,PO:0000084,PO:0000230,PO:0001054,PO:0001078,PO:0001081,PO:0001185,PO:0004507,PO:0005052,PO:0007064,PO:0007095,PO:0007098,PO:0007103,PO:0007115,PO:0007123,PO:0007611,PO:0007616,PO:0008019,PO:0008034,PO:0009005,PO:0009006,PO:0009009,PO:0009010,PO:0009025,PO:0009029,PO:0009030,PO:0009031,PO:0009032,PO:0009046,PO:0009047,PO:00…
2	1792885	1793174	289	Vv2s0025g01930	VIT_202s0025g01930			_psort_location=chloroplast/mitochondria,mitochondria_psort_score=7,9.5_
2	1794322	1797246	2924	Vv2s0025g01940	VIT_202s0025g01940	GO:0016020,GO:0016021,GO:0016740,GO:0016757,GO:0016760,GO:0030244	membrane,integral to membrane,transferase activity,transferase activity, transferring glycosyl groups,cellulose synthase (UDP-forming) activity,cellulose biosynthetic process	pfam_code=PF03552_pfam_desc=Cellulose synthase_po_id=PO:0000013,PO:0000037,PO:0000084,PO:0000230,PO:0001054,PO:0001078,PO:0001081,PO:0001185,PO:0004507,PO:0005052,PO:0007064,PO:0007095,PO:0007098,PO:0007103,PO:0007115,PO:0007123,PO:0007611,PO:0007616,PO:0008019,PO:0008034,PO:0009005,PO:0009006,PO:0009009,PO:0009010,PO:0009025,PO:0009029,PO:0009030,PO:0009031,PO:0009032,PO:0009046,PO:0009047,PO:00…
2	1797973	1801592	3619	Vv2s0025g01950	VIT_202s0025g01950	GO:0016020,GO:0016021,GO:0016740,GO:0016757,GO:0016760,GO:0030244	membrane,integral to membrane,transferase activity,transferase activity, transferring glycosyl groups,cellulose synthase (UDP-forming) activity,cellulose biosynthetic process	pfam_code=PF03552_pfam_desc=Cellulose synthase_po_id=PO:0000013,PO:0000037,PO:0000084,PO:0000230,PO:0001054,PO:0001078,PO:0001081,PO:0001185,PO:0004507,PO:0005052,PO:0007064,PO:0007095,PO:0007098,PO:0007103,PO:0007115,PO:0007123,PO:0007611,PO:0007616,PO:0008019,PO:0008034,PO:0009005,PO:0009006,PO:0009009,PO:0009010,PO:0009025,PO:0009029,PO:0009030,PO:0009031,PO:0009032,PO:0009046,PO:0009047,PO:00…
2	1803176	1803848	672	Vv2s0025g01960	VIT_202s0025g01960			_prosite_code=PS00004,PS00005,PS00006,PS00008,PS00342_prosite_desc=cAMP- and cGMP-dependent protein kinase phosphorylation site,Protein kinase C phosphorylation site,Casein kinase II phosphorylation site,N-myristoylation site,Microbodies C-terminal targeting signal_psort_location=chloroplast,cytosol,cytosol/endoplasmic reticulum,cytosol/nuclear,cytosol/plasma membrane,Golgi apparatus,nuclear_psor…
2	1809004	1812541	3537	Vv2s0025g01980	VIT_202s0025g01980	GO:0016020,GO:0016021,GO:0016740,GO:0016757,GO:0016760,GO:0030244	membrane,integral to membrane,transferase activity,transferase activity, transferring glycosyl groups,cellulose synthase (UDP-forming) activity,cellulose biosynthetic process	pfam_code=PF03552_pfam_desc=Cellulose synthase_po_id=PO:0000013,PO:0000037,PO:0000084,PO:0000230,PO:0001054,PO:0001078,PO:0001081,PO:0001185,PO:0004507,PO:0005052,PO:0007064,PO:0007095,PO:0007098,PO:0007103,PO:0007115,PO:0007123,PO:0007611,PO:0007616,PO:0008019,PO:0008034,PO:0009005,PO:0009006,PO:0009009,PO:0009010,PO:0009025,PO:0009029,PO:0009030,PO:0009031,PO:0009032,PO:0009046,PO:0009047,PO:00…
2	1813640	1814163	523	Vv2s0025g01990	VIT_202s0025g01990	GO:0005515,GO:0008270,GO:0016020,GO:0016021,GO:0019941,GO:0046872	protein binding,zinc ion binding,membrane,integral to membrane,modification-dependent protein catabolic process,metal ion binding	_prosite_code=PS00004_prosite_desc=cAMP- and cGMP-dependent protein kinase phosphorylation site_psort_location=chloroplast_psort_score=11_tp_loc=_
2	1817155	1820380	3225	Vv2s0025g02000	VIT_202s0025g02000	GO:0003723,GO:0003735,GO:0005622,GO:0005840,GO:0006412,GO:0009507,GO:0009535,GO:0009536,GO:0009579,GO:0019843,GO:0030529	RNA binding,structural constituent of ribosome,intracellular,ribosome,translation,chloroplast,chloroplast thylakoid membrane,plastid,thylakoid,rRNA binding,ribonucleoprotein complex	pfam_code=PF01250_pfam_desc=Ribosomal protein S6_po_id=PO:0000013,PO:0000037,PO:0000230,PO:0001054,PO:0001078,PO:0001081,PO:0001185,PO:0004507,PO:0007064,PO:0007095,PO:0007098,PO:0007103,PO:0007115,PO:0007123,PO:0007611,PO:0007616,PO:0008019,PO:0008034,PO:0009005,PO:0009006,PO:0009009,PO:0009010,PO:0009025,PO:0009029,PO:0009030,PO:0009031,PO:0009032,PO:0009046,PO:0009047,PO:0009052,PO:0020030,PO:…
2	1821023	1826445	5422	Vv2s0025g02010	VIT_202s0025g02010	GO:0000502,GO:0005838,GO:0006508	proteasome complex,proteasome regulatory particle,proteolysis	pfam_code=PF03399_pfam_desc=SAC3/GANP/Nin1/mts3/eIF-3 p25 family_po_id=PO:0000013,PO:0000037,PO:0000084,PO:0000230,PO:0001050,PO:0001054,PO:0001078,PO:0001081,PO:0001185,PO:0004507,PO:0007064,PO:0007095,PO:0007098,PO:0007103,PO:0007115,PO:0007123,PO:0007611,PO:0007616,PO:0008019,PO:0008034,PO:0009005,PO:0009006,PO:0009009,PO:0009010,PO:0009025,PO:0009029,PO:0009030,PO:0009031,PO:0009032,PO:000904…
2	5336630	5354066	17436					_
2	5337832	5340971	3139	Vv2s0154g00560	VIT_202s0154g00560			_prosite_code=PS00005_prosite_desc=Protein kinase C phosphorylation site_psort_location=cytosol_psort_score=10_
2	5352504	5353448	944	Vv2s0154g00580	VIT_202s0154g00580			_prosite_code=PS00001,PS00004,PS00005,PS00006_prosite_desc=N-glycosylation site,cAMP- and cGMP-dependent protein kinase phosphorylation site,Protein kinase C phosphorylation site,Casein kinase II phosphorylation site_psort_location=chloroplast,chloroplast/mitochondria,mitochondria,nuclear_psort_score=4,4,4,5.5_
2	5534630	5559883	25253					_
2	5537680	5537878	198	Vv2s0236g00110	VIT_202s0236g00110			_prosite_code=PS00001,PS00005_prosite_desc=N-glycosylation site,Protein kinase C phosphorylation site_psort_location=cytosol,cytosol/nuclear_psort_score=6,6.5_
2	5555819	5556453	634	Vv2s0236g00120	VIT_202s0236g00120			_prosite_code=PS00005,PS00006,PS00008,PS00009_prosite_desc=Protein kinase C phosphorylation site,Casein kinase II phosphorylation site,N-myristoylation site,Amidation site_psort_location=chloroplast_psort_score=12_tp_loc=_
2	5557575	5562111	4536	Vv2s0236g00130	VIT_202s0236g00130	GO:0000166,GO:0004672,GO:0004674,GO:0004713,GO:0005524,GO:0006468,GO:0006970,GO:0016301,GO:0016740	nucleotide binding,protein kinase activity,protein serine/threonine kinase activity,protein tyrosine kinase activity,ATP binding,protein amino acid phosphorylation,response to osmotic stress,kinase activity,transferase activity	pfam_code=PF00069,PF07714_pfam_desc=Protein kinase domain,Protein tyrosine kinase_po_id=PO:0000003,PO:0000005,PO:0000013,PO:0000037,PO:0000084,PO:0000230,PO:0000293,PO:0001054,PO:0001078,PO:0001081,PO:0001185,PO:0003011,PO:0004507,PO:0006345,PO:0007064,PO:0007095,PO:0007098,PO:0007103,PO:0007115,PO:0007123,PO:0007131,PO:0007611,PO:0007616,PO:0008019,PO:0008034,PO:0009005,PO:0009006,PO:0009009,PO:…
2	5628806	5645426	16620					_
2	6126345	6173787	47442					_
2	6126852	6130300	3448	Vv2s0012g00360	VIT_202s0012g00360	GO:0005506,GO:0009820,GO:0016491,GO:0016829,GO:0045431,GO:0046872,GO:0050474,GO:0055114	iron ion binding,alkaloid metabolic process,oxidoreductase activity,lyase activity,flavonol synthase activity,metal ion binding,(S)-norcoclaurine synthase activity,oxidation reduction	pfam_code=PF03171_pfam_desc=2OG-Fe(II) oxygenase superfamily_po_id=PO:0000013,PO:0000037,PO:0000230,PO:0001054,PO:0001078,PO:0001081,PO:0001185,PO:0004507,PO:0007017,PO:0007064,PO:0007095,PO:0007098,PO:0007103,PO:0007115,PO:0007123,PO:0007611,PO:0007616,PO:0008019,PO:0008034,PO:0009005,PO:0009006,PO:0009009,PO:0009010,PO:0009025,PO:0009029,PO:0009030,PO:0009031,PO:0009032,PO:0009046,PO:0009047,PO…
2	6130887	6146577	15690	Vv2s0012g00370	VIT_202s0012g00370			_prosite_code=PS00005_prosite_desc=Protein kinase C phosphorylation site_psort_location=cytosol_psort_score=9_
2	6161340	6173803	12463	Vv2s0012g00380	VIT_202s0012g00380	GO:0005506,GO:0009820,GO:0016491,GO:0016829,GO:0045431,GO:0046872,GO:0050474,GO:0055114	iron ion binding,alkaloid metabolic process,oxidoreductase activity,lyase activity,flavonol synthase activity,metal ion binding,(S)-norcoclaurine synthase activity,oxidation reduction	po_id=PO:0000013,PO:0000037,PO:0000230,PO:0001054,PO:0001078,PO:0001081,PO:0001185,PO:0004507,PO:0007017,PO:0007064,PO:0007095,PO:0007098,PO:0007103,PO:0007115,PO:0007123,PO:0007611,PO:0007616,PO:0008019,PO:0008034,PO:0009005,PO:0009006,PO:0009009,PO:0009010,PO:0009025,PO:0009029,PO:0009030,PO:0009031,PO:0009032,PO:0009046,PO:0009047,PO:0009052,PO:0020030,PO:0020038,PO:0020091,PO:0020100,PO:00201…
2	8604796	8636037	31241					_
2	8613299	8613605	306	Vv2s0012g01970	VIT_202s0012g01970			_prosite_code=PS00001,PS00004,PS00005_prosite_desc=N-glycosylation site,cAMP- and cGMP-dependent protein kinase phosphorylation site,Protein kinase C phosphorylation site_psort_location=nuclear_psort_score=10_
2	8625610	8626293	683	Vv2s0012g01980	VIT_202s0012g01980			_prosite_code=PS00008_prosite_desc=N-myristoylation site_psort_location=chloroplast,chloroplast/mitochondria,cytosol,mitochondria_psort_score=4,4,3,4_
2	8633023	8634459	1436	Vv2s0012g01990	VIT_202s0012g01990	GO:0003868,GO:0009072,GO:0016491,GO:0016702,GO:0055114	4-hydroxyphenylpyruvate dioxygenase activity,aromatic amino acid family metabolic process,oxidoreductase activity,oxidoreductase activity, acting on single donors with incorporation of molecular oxygen, incorporation of two atoms of oxygen,oxidation reduction	kegg_ec=ec:1.13.11.27_kegg_ecdesc=4-hydroxyphenylpyruvate dioxygenase_po_id=PO:0000013,PO:0000037,PO:0000230,PO:0000293,PO:0001054,PO:0001078,PO:0001081,PO:0001185,PO:0004507,PO:0007064,PO:0007095,PO:0007098,PO:0007103,PO:0007115,PO:0007123,PO:0007611,PO:0007616,PO:0008019,PO:0008034,PO:0009005,PO:0009006,PO:0009009,PO:0009010,PO:0009025,PO:0009029,PO:0009030,PO:0009031,PO:0009032,PO:0009046,PO:0…
2	8739816	8746008	6192	Vv2s0012g02030	VIT_202s0012g02030	GO:0003677,GO:0003700,GO:0005634,GO:0006355,GO:0030528,GO:0043565,GO:0045449	DNA binding,transcription factor activity,nucleus,regulation of transcription, DNA-dependent,transcription regulator activity,sequence-specific DNA binding,regulation of transcription	pfam_code=PF00046,PF01852_pfam_desc=Homeobox domain,START domain_po_id=PO:0000013,PO:0000017,PO:0000018,PO:0000037,PO:0000070,PO:0000084,PO:0000229,PO:0000230,PO:0000282,PO:0000293,PO:0001016,PO:0001054,PO:0001078,PO:0001081,PO:0001180,PO:0001185,PO:0004507,PO:0004706,PO:0006035,PO:0006210,PO:0007064,PO:0007095,PO:0007098,PO:0007103,PO:0007115,PO:0007123,PO:0007131,PO:0007611,PO:0007616,PO:000801…
2	8741796	8760693	18897					_
2	8757228	8762708	5480	Vv2s0012g02050	VIT_202s0012g02050	GO:0005198,GO:0009507,GO:0009535,GO:0009536,GO:0009579,GO:0010287,GO:0016491,GO:0032440,GO:0055114	structural molecule activity,chloroplast,chloroplast thylakoid membrane,plastid,thylakoid,plastoglobule,oxidoreductase activity,2-alkenal reductase activity,oxidation reduction	pfam_code=PF04755_pfam_desc=PAP_fibrillin_po_id=PO:0000005,PO:0000013,PO:0000037,PO:0000230,PO:0000293,PO:0001054,PO:0001078,PO:0001081,PO:0001185,PO:0004507,PO:0007064,PO:0007095,PO:0007098,PO:0007103,PO:0007115,PO:0007123,PO:0007131,PO:0007611,PO:0007616,PO:0008019,PO:0008034,PO:0009001,PO:0009005,PO:0009006,PO:0009009,PO:0009010,PO:0009025,PO:0009029,PO:0009030,PO:0009031,PO:0009032,PO:0009046…
2	8916350	8945424	29074					_
2	8916389	8916758	369	Vv2s0012g02150	VIT_202s0012g02150			_prosite_code=PS00005,PS00008,PS00342,PS51129_prosite_desc=Protein kinase C phosphorylation site,N-myristoylation site,Microbodies C-terminal targeting signal,PdxS/SNZ family profile_psort_location=chloroplast_psort_score=9_
2	8943038	8978181	35143	Vv2s0012g02160	VIT_202s0012g02160	GO:0004366,GO:0008152,GO:0008415,GO:0008654,GO:0009507,GO:0009536,GO:0009570,GO:0016740	glycerol-3-phosphate O-acyltransferase activity,metabolic process,acyltransferase activity,phospholipid biosynthetic process,chloroplast,plastid,chloroplast stroma,transferase activity	pfam_code=PF01553_pfam_desc=Acyltransferase_kegg_ec=ec:2.3.1.15_kegg_ecdesc=glycerol-3-phosphate O-acyltransferase_po_id=PO:0000013,PO:0000037,PO:0000230,PO:0001054,PO:0001078,PO:0001081,PO:0001185,PO:0004507,PO:0007064,PO:0007095,PO:0007098,PO:0007103,PO:0007115,PO:0007123,PO:0007131,PO:0007611,PO:0007616,PO:0008019,PO:0008034,PO:0009005,PO:0009006,PO:0009009,PO:0009010,PO:0009025,PO:0009029,PO:…
2	9466995	9540131	73136					_
2	9552796	9954584	401788					_
2	9560530	9563757	3227	Vv2s0012g02500	VIT_202s0012g02500	GO:0006631,GO:0016491,GO:0045300,GO:0046914,GO:0055114	fatty acid metabolic process,oxidoreductase activity,acyl-[acyl-carrier-protein] desaturase activity,transition metal ion binding,oxidation reduction	_prosite_code=PS00005,PS00006_prosite_desc=Protein kinase C phosphorylation site,Casein kinase II phosphorylation site_psort_location=chloroplast,cytosol,cytosol/endoplasmic reticulum,extracellular,nuclear,nuclear/plasma membrane,plasma membrane_psort_score=3,3.5,2.5,2,2,2,2_tp_loc=_
2	10594920	10608570	13650	Vv2s0012g02780	VIT_202s0012g02780	GO:0020037	heme binding	pfam_code=PF00173_pfam_desc=Cytochrome b5-like Heme/Steroid binding domain_po_id=PO:0000005,PO:0000013,PO:0000037,PO:0000230,PO:0001054,PO:0001078,PO:0001081,PO:0001185,PO:0004507,PO:0005052,PO:0007064,PO:0007095,PO:0007098,PO:0007103,PO:0007115,PO:0007123,PO:0007611,PO:0007616,PO:0008019,PO:0008034,PO:0009005,PO:0009006,PO:0009009,PO:0009010,PO:0009025,PO:0009029,PO:0009030,PO:0009031,PO:0009032…
2	10607928	10653970	46042					_
2	10652350	10716601	64251	Vv2s0012g02790	VIT_202s0012g02790	GO:0015031,GO:0016021	protein transport,integral to membrane	pfam_code=PF04144_pfam_desc=SCAMP family_po_id=PO:0000013,PO:0000037,PO:0000084,PO:0000230,PO:0001016,PO:0001017,PO:0001054,PO:0001078,PO:0001081,PO:0001185,PO:0004507,PO:0006345,PO:0007064,PO:0007095,PO:0007098,PO:0007103,PO:0007115,PO:0007123,PO:0007611,PO:0007616,PO:0008019,PO:0008034,PO:0009005,PO:0009006,PO:0009009,PO:0009010,PO:0009025,PO:0009029,PO:0009030,PO:0009031,PO:0009032,PO:0009046,…
2	10800862	10854660	53798					_
2	10832752	10835365	2613	Vv2s0012g02820	VIT_202s0012g02820	GO:0004497,GO:0005506,GO:0009055,GO:0016491,GO:0020037,GO:0046872,GO:0050593,GO:0055114	monooxygenase activity,iron ion binding,electron carrier activity,oxidoreductase activity,heme binding,metal ion binding,N-methylcoclaurine 3'-monooxygenase activity,oxidation reduction	pfam_code=PF00067_pfam_desc=Cytochrome P450_po_id=PO:0000013,PO:0000037,PO:0001054,PO:0001185,PO:0007064,PO:0007095,PO:0007098,PO:0007103,PO:0007115,PO:0007123,PO:0007611,PO:0007616,PO:0008019,PO:0008034,PO:0009005,PO:0009006,PO:0009009,PO:0009025,PO:0009029,PO:0009030,PO:0009031,PO:0009032,PO:0009046,PO:0009047,PO:0020030,PO:0020038,PO:0020091,PO:0020137_po_term=cauline leaf,shoot apex,4 leaf se…
2	10849888	10851763	1875	Vv2s0012g02830	VIT_202s0012g02830	GO:0008152,GO:0016740,GO:0016757,GO:0016758,GO:0047213	metabolic process,transferase activity,transferase activity, transferring glycosyl groups,transferase activity, transferring hexosyl groups,anthocyanidin 3-O-glucosyltransferase activity	pfam_code=PF00201_pfam_desc=UDP-glucoronosyl and UDP-glucosyl transferase_po_id=PO:0000013,PO:0000016,PO:0000017,PO:0000025,PO:0000037,PO:0000084,PO:0001054,PO:0001081,PO:0001185,PO:0004507,PO:0007064,PO:0007095,PO:0007098,PO:0007103,PO:0007115,PO:0007123,PO:0007611,PO:0007616,PO:0008019,PO:0008034,PO:0009005,PO:0009006,PO:0009009,PO:0009010,PO:0009025,PO:0009029,PO:0009030,PO:0009031,PO:0009032,…
2	12012386	12236999	224613					_
2	12236163	12239904	3741	Vv2s0109g00080	VIT_202s0109g00080	GO:0000166,GO:0005524,GO:0005975,GO:0008152,GO:0008974,GO:0009507,GO:0009536,GO:0015979,GO:0016301,GO:0016740,GO:0019253	nucleotide binding,ATP binding,carbohydrate metabolic process,metabolic process,phosphoribulokinase activity,chloroplast,plastid,photosynthesis,kinase activity,transferase activity,reductive pentose-phosphate cycle	pfam_code=PF00485_pfam_desc=Phosphoribulokinase / Uridine kinase family_kegg_ec=ec:2.7.1.19_kegg_ecdesc=phosphoribulokinase_po_id=PO:0000013,PO:0000037,PO:0000230,PO:0000293,PO:0001054,PO:0001078,PO:0001081,PO:0001185,PO:0004507,PO:0006339,PO:0007064,PO:0007095,PO:0007098,PO:0007103,PO:0007115,PO:0007123,PO:0007131,PO:0007611,PO:0007616,PO:0008019,PO:0008034,PO:0009001,PO:0009006,PO:0009009,PO:00…
2	12241872	12309725	67853					_
2	12310839	12329135	18296	Vv2s0109g00130	VIT_202s0109g00130			_prosite_code=PS00001,PS00004,PS00005,PS00006_prosite_desc=N-glycosylation site,cAMP- and cGMP-dependent protein kinase phosphorylation site,Protein kinase C phosphorylation site,Casein kinase II phosphorylation site_psort_location=chloroplast,chloroplast/mitochondria,cytoskeleton/nuclear,Golgi apparatus,mitochondria,nuclear,nuclear/plasma membrane_psort_score=2,2,2,3,2,4,2_
2	12322481	12586804	264323					_
2	12445348	12445839	491	Vv2s0109g00160	VIT_202s0109g00160			_psort_location=extracellular_psort_score=8_
2	12528920	12529307	387	Vv2s0109g00180	VIT_202s0109g00180	GO:0005524,GO:0006754,GO:0015662,GO:0016020	ATP binding,ATP biosynthetic process,ATPase activity, coupled to transmembrane movement of ions, phosphorylative mechanism,membrane	_prosite_code=PS00001,PS00005,PS00006,PS00008_prosite_desc=N-glycosylation site,Protein kinase C phosphorylation site,Casein kinase II phosphorylation site,N-myristoylation site_psort_location=chloroplast,mitochondria_psort_score=7,5_tp_loc=_
2	12530481	12531853	1372	Vv2s0109g00190	VIT_202s0109g00190			_prosite_code=PS00005,PS00006,PS00008_prosite_desc=Protein kinase C phosphorylation site,Casein kinase II phosphorylation site,N-myristoylation site_psort_location=cytosol,cytosol/endoplasmic reticulum_psort_score=7.5,4.5_
2	12781691	12823882	42191					_
2	12800306	12817428	17122	Vv2s0109g00280	VIT_202s0109g00280			_prosite_code=PS00005_prosite_desc=Protein kinase C phosphorylation site_psort_location=mitochondria_psort_score=8_
2	12817477	12817909	432	Vv2s0109g00290	VIT_202s0109g00290	GO:0004497,GO:0005506,GO:0009055,GO:0016491,GO:0020037,GO:0046872,GO:0055114	monooxygenase activity,iron ion binding,electron carrier activity,oxidoreductase activity,heme binding,metal ion binding,oxidation reduction	_prosite_code=PS00005,PS00007,PS00008,PS00009,PS00086_prosite_desc=Protein kinase C phosphorylation site,Tyrosine kinase phosphorylation site,N-myristoylation site,Amidation site,Cytochrome P450 cysteine heme-iron ligand signature_psort_location=chloroplast/mitochondria,cytosol,cytosol/endoplasmic reticulum,cytosol/nuclear,extracellular,mitochondria,mitochondria/plasma membrane,nuclear_psort_scor…
2	12817909	12819566	1657	Vv2s0109g00300	VIT_202s0109g00300	GO:0004497,GO:0005506,GO:0009055,GO:0016491,GO:0020037,GO:0046872,GO:0050593,GO:0055114	monooxygenase activity,iron ion binding,electron carrier activity,oxidoreductase activity,heme binding,metal ion binding,N-methylcoclaurine 3'-monooxygenase activity,oxidation reduction	po_id=PO:0007616,PO:0009005,PO:0009029,PO:0009030,PO:0009031,PO:0009047,PO:0020091_po_term=4 anthesis,root,stamen,carpel,sepal,stem,male gametophyte_prosite_code=PS00001,PS00004,PS00005,PS00006,PS00008_prosite_desc=N-glycosylation site,cAMP- and cGMP-dependent protein kinase phosphorylation site,Protein kinase C phosphorylation site,Casein kinase II phosphorylation site,N-myristoylation site_psor…
2	12826872	12867246	40374					_
2	13082125	13131323	49198					_
2	13363777	13396171	32394					_
2	13394518	13399728	5210	Vv2s0033g00030	VIT_202s0033g00030			_prosite_code=PS00008_prosite_desc=N-myristoylation site_psort_location=chloroplast_psort_score=7_
2	13457600	13478351	20751					_
2	13593067	13673561	80494	Vv2s0033g00120	VIT_202s0033g00120			po_id=PO:0000013,PO:0000037,PO:0000084,PO:0000230,PO:0001016,PO:0001017,PO:0001054,PO:0001078,PO:0001081,PO:0001185,PO:0004507,PO:0006345,PO:0007064,PO:0007095,PO:0007098,PO:0007103,PO:0007115,PO:0007123,PO:0007611,PO:0007616,PO:0008019,PO:0008034,PO:0009005,PO:0009006,PO:0009009,PO:0009010,PO:0009025,PO:0009029,PO:0009030,PO:0009031,PO:0009032,PO:0009046,PO:0009047,PO:0009052,PO:0020030,PO:00200…
2	13618660	13648035	29375					_
2	13677740	13705407	27667					_
2	13711524	13739869	28345					_
2	13720782	13721456	674	Vv2s0033g00150	VIT_202s0033g00150			_prosite_code=PS00001,PS00005,PS00006,PS00008_prosite_desc=N-glycosylation site,Protein kinase C phosphorylation site,Casein kinase II phosphorylation site,N-myristoylation site_psort_location=chloroplast,chloroplast/mitochondria,cytosol,cytosol/nuclear,mitochondria,nuclear_psort_score=2,2,3.5,4.5,2,4.5_
2	13964065	13982689	18624					_
2	14367440	14411580	44140					_
2	14386732	14387420	688	Vv2s0033g00480	VIT_202s0033g00480			_prosite_code=PS00005,PS50079_prosite_desc=Protein kinase C phosphorylation site,Bipartite nuclear localization signal profile_psort_location=nuclear_psort_score=11_
2	14709013	14735201	26188					_
2	14987274	15065864	78590					_
2	15039759	15044339	4580	Vv2s0033g00620	VIT_202s0033g00620			_prosite_code=PS00001,PS00004,PS00005_prosite_desc=N-glycosylation site,cAMP- and cGMP-dependent protein kinase phosphorylation site,Protein kinase C phosphorylation site_psort_location=cytosol_psort_score=9_
2	15113088	15149126	36038					_
2	15143096	15143624	528	Vv2s0033g00640	VIT_202s0033g00640			_prosite_code=PS00001,PS00005,PS00006,PS00008_prosite_desc=N-glycosylation site,Protein kinase C phosphorylation site,Casein kinase II phosphorylation site,N-myristoylation site_psort_location=cytosol,nuclear,nuclear/plasma membrane_psort_score=3,5.5,4_smart_code=SM00666_smart_def=PB1 domain _
2	15234403	15264238	29835					_
2	15250144	15252075	1931	Vv2s0033g00660	VIT_202s0033g00660	GO:0000257,GO:0005886,GO:0006807,GO:0009898,GO:0016020,GO:0016787,GO:0016810,GO:0047427	nitrilase activity,plasma membrane,nitrogen compound metabolic process,internal side of plasma membrane,membrane,hydrolase activity,hydrolase activity, acting on carbon-nitrogen (but not peptide) bonds,cyanoalanine nitrilase activity	pfam_code=PF00795_pfam_desc=Carbon-nitrogen hydrolase_kegg_ec=ec:3.5.5.1_kegg_ecdesc=nitrilase_po_id=PO:0000005,PO:0000013,PO:0000037,PO:0000084,PO:0000230,PO:0000282,PO:0000293,PO:0001054,PO:0001078,PO:0001081,PO:0001185,PO:0004507,PO:0007064,PO:0007095,PO:0007098,PO:0007103,PO:0007115,PO:0007123,PO:0007131,PO:0007611,PO:0007616,PO:0008019,PO:0008034,PO:0009005,PO:0009006,PO:0009009,PO:0009010,P…
2	15322013	15405574	83561					_
2	15324012	15326009	1997	Vv2s0033g00700	VIT_202s0033g00700	GO:0000257,GO:0005886,GO:0006807,GO:0009898,GO:0016020,GO:0016787,GO:0016810,GO:0047427	nitrilase activity,plasma membrane,nitrogen compound metabolic process,internal side of plasma membrane,membrane,hydrolase activity,hydrolase activity, acting on carbon-nitrogen (but not peptide) bonds,cyanoalanine nitrilase activity	pfam_code=PF00795_pfam_desc=Carbon-nitrogen hydrolase_kegg_ec=ec:3.5.5.1_kegg_ecdesc=nitrilase_po_id=PO:0000005,PO:0000013,PO:0000037,PO:0000084,PO:0000230,PO:0000282,PO:0000293,PO:0001054,PO:0001078,PO:0001081,PO:0001185,PO:0004507,PO:0007064,PO:0007095,PO:0007098,PO:0007103,PO:0007115,PO:0007123,PO:0007131,PO:0007611,PO:0007616,PO:0008019,PO:0008034,PO:0009005,PO:0009006,PO:0009009,PO:0009010,P…
2	15349213	15350315	1102	Vv2s0033g00710	VIT_202s0033g00710			_psort_location=cytosol_psort_score=13_
2	15368470	15374818	6348	Vv2s0033g00720	VIT_202s0033g00720			_prosite_code=PS00005,PS00006,PS00008_prosite_desc=Protein kinase C phosphorylation site,Casein kinase II phosphorylation site,N-myristoylation site_psort_location=cytosol,cytosol/endoplasmic reticulum,nuclear_psort_score=5.5,3.5,3_
2	15381459	15381957	498	Vv2s0033g00730	VIT_202s0033g00730			_prosite_code=PS00006_prosite_desc=Casein kinase II phosphorylation site_psort_location=nuclear_psort_score=8_
2	15383048	15384243	1195	Vv2s0033g00740	VIT_202s0033g00740			_prosite_code=PS00001,PS00005,PS00009_prosite_desc=N-glycosylation site,Protein kinase C phosphorylation site,Amidation site_psort_location=nuclear_psort_score=13_
2	15384243	15387176	2933	Vv2s0033g00750	VIT_202s0033g00750			_prosite_code=PS00001,PS00004,PS00005,PS00006,PS00007,PS00008,PS00009_prosite_desc=N-glycosylation site,cAMP- and cGMP-dependent protein kinase phosphorylation site,Protein kinase C phosphorylation site,Casein kinase II phosphorylation site,Tyrosine kinase phosphorylation site,N-myristoylation site,Amidation site_psort_location=mitochondria_psort_score=8_
2	15435658	15602007	166349					_
2	15448608	15450470	1862	Vv2s0033g00770	VIT_202s0033g00770	GO:0000257,GO:0005886,GO:0006807,GO:0009898,GO:0016020,GO:0016787,GO:0016810,GO:0047427	nitrilase activity,plasma membrane,nitrogen compound metabolic process,internal side of plasma membrane,membrane,hydrolase activity,hydrolase activity, acting on carbon-nitrogen (but not peptide) bonds,cyanoalanine nitrilase activity	pfam_code=PF00795_pfam_desc=Carbon-nitrogen hydrolase_kegg_ec=ec:3.5.5.1_kegg_ecdesc=nitrilase_po_id=PO:0000005,PO:0000013,PO:0000037,PO:0000084,PO:0000230,PO:0000282,PO:0000293,PO:0001054,PO:0001078,PO:0001081,PO:0001185,PO:0004507,PO:0007064,PO:0007095,PO:0007098,PO:0007103,PO:0007115,PO:0007123,PO:0007131,PO:0007611,PO:0007616,PO:0008019,PO:0008034,PO:0009005,PO:0009006,PO:0009009,PO:0009010,P…
2	15461189	15461553	364	Vv2s0033g00780	VIT_202s0033g00780	GO:0016301,GO:0019904	kinase activity,protein domain specific binding	_prosite_code=PS00006,PS00007,PS01186_prosite_desc=Casein kinase II phosphorylation site,Tyrosine kinase phosphorylation site,EGF-like domain signature 2_psort_location=chloroplast,mitochondria_psort_score=7,5_tp_loc=_
2	15479008	15480899	1891	Vv2s0033g00790	VIT_202s0033g00790	GO:0000257,GO:0005886,GO:0006807,GO:0009898,GO:0016020,GO:0016787,GO:0016810,GO:0047427	nitrilase activity,plasma membrane,nitrogen compound metabolic process,internal side of plasma membrane,membrane,hydrolase activity,hydrolase activity, acting on carbon-nitrogen (but not peptide) bonds,cyanoalanine nitrilase activity	pfam_code=PF00795_pfam_desc=Carbon-nitrogen hydrolase_kegg_ec=ec:3.5.5.1_kegg_ecdesc=nitrilase_po_id=PO:0000005,PO:0000013,PO:0000037,PO:0000084,PO:0000230,PO:0000282,PO:0000293,PO:0001054,PO:0001078,PO:0001081,PO:0001185,PO:0004507,PO:0007064,PO:0007095,PO:0007098,PO:0007103,PO:0007115,PO:0007123,PO:0007131,PO:0007611,PO:0007616,PO:0008019,PO:0008034,PO:0009005,PO:0009006,PO:0009009,PO:0009010,P…
2	15494321	15496744	2423	Vv2s0033g00800	VIT_202s0033g00800	GO:0000257,GO:0005886,GO:0006807,GO:0009898,GO:0016020,GO:0016787,GO:0016810,GO:0047427	nitrilase activity,plasma membrane,nitrogen compound metabolic process,internal side of plasma membrane,membrane,hydrolase activity,hydrolase activity, acting on carbon-nitrogen (but not peptide) bonds,cyanoalanine nitrilase activity	pfam_code=PF00795_pfam_desc=Carbon-nitrogen hydrolase_kegg_ec=ec:3.5.5.1_kegg_ecdesc=nitrilase_po_id=PO:0000005,PO:0000013,PO:0000037,PO:0000084,PO:0000230,PO:0000282,PO:0000293,PO:0001054,PO:0001078,PO:0001081,PO:0001185,PO:0004507,PO:0007064,PO:0007095,PO:0007098,PO:0007103,PO:0007115,PO:0007123,PO:0007131,PO:0007611,PO:0007616,PO:0008019,PO:0008034,PO:0009005,PO:0009006,PO:0009009,PO:0009010,P…
2	15500721	15501041	320	Vv2s0033g00810	VIT_202s0033g00810			_prosite_code=PS00005_prosite_desc=Protein kinase C phosphorylation site_psort_location=cytosol/nuclear,nuclear_psort_score=7,5.5_
2	15539191	15539722	531	Vv2s0033g00830	VIT_202s0033g00830	GO:0000166,GO:0005525,GO:0005886,GO:0007264,GO:0015031,GO:0016020,GO:0016787	nucleotide binding,GTP binding,plasma membrane,small GTPase mediated signal transduction,protein transport,membrane,hydrolase activity	pfam_code=PF00071_pfam_desc=Ras family_po_id=PO:0000013,PO:0000028,PO:0000037,PO:0000084,PO:0000230,PO:0001016,PO:0001017,PO:0001054,PO:0001078,PO:0001081,PO:0001185,PO:0004507,PO:0005052,PO:0005679,PO:0006345,PO:0007064,PO:0007095,PO:0007098,PO:0007103,PO:0007115,PO:0007123,PO:0007611,PO:0007616,PO:0008019,PO:0008034,PO:0009005,PO:0009006,PO:0009009,PO:0009010,PO:0009025,PO:0009029,PO:0009030,PO…
2	15547957	15557175	9218	Vv2s0033g00840	VIT_202s0033g00840	GO:0000257,GO:0006807,GO:0016810	nitrilase activity,nitrogen compound metabolic process,hydrolase activity, acting on carbon-nitrogen (but not peptide) bonds	kegg_ec=ec:3.5.5.1_kegg_ecdesc=nitrilase_po_id=PO:0000005,PO:0000293,PO:0007131,PO:0009025_po_term=cultured cell,guard cell,seedling growth,leaf_prosite_code=PS00005,PS00006,PS00008_prosite_desc=Protein kinase C phosphorylation site,Casein kinase II phosphorylation site,N-myristoylation site_psort_location=chloroplast,cytosol,nuclear_psort_score=5,5,2_
2	15557871	15559772	1901	Vv2s0033g00850	VIT_202s0033g00850	GO:0000257,GO:0005886,GO:0006807,GO:0009898,GO:0016020,GO:0016787,GO:0016810,GO:0047427	nitrilase activity,plasma membrane,nitrogen compound metabolic process,internal side of plasma membrane,membrane,hydrolase activity,hydrolase activity, acting on carbon-nitrogen (but not peptide) bonds,cyanoalanine nitrilase activity	pfam_code=PF00795_pfam_desc=Carbon-nitrogen hydrolase_kegg_ec=ec:3.5.5.1_kegg_ecdesc=nitrilase_po_id=PO:0000005,PO:0000013,PO:0000037,PO:0000084,PO:0000230,PO:0000282,PO:0000293,PO:0001054,PO:0001078,PO:0001081,PO:0001185,PO:0004507,PO:0007064,PO:0007095,PO:0007098,PO:0007103,PO:0007115,PO:0007123,PO:0007131,PO:0007611,PO:0007616,PO:0008019,PO:0008034,PO:0009005,PO:0009006,PO:0009009,PO:0009010,P…
2	15588024	15590439	2415	Vv2s0033g00870	VIT_202s0033g00870	GO:0000257,GO:0005886,GO:0006807,GO:0009898,GO:0016020,GO:0016787,GO:0016810,GO:0047427	nitrilase activity,plasma membrane,nitrogen compound metabolic process,internal side of plasma membrane,membrane,hydrolase activity,hydrolase activity, acting on carbon-nitrogen (but not peptide) bonds,cyanoalanine nitrilase activity	pfam_code=PF00795_pfam_desc=Carbon-nitrogen hydrolase_kegg_ec=ec:3.5.5.1_kegg_ecdesc=nitrilase_po_id=PO:0000005,PO:0000013,PO:0000037,PO:0000084,PO:0000230,PO:0000282,PO:0000293,PO:0001054,PO:0001078,PO:0001081,PO:0001185,PO:0004507,PO:0007064,PO:0007095,PO:0007098,PO:0007103,PO:0007115,PO:0007123,PO:0007131,PO:0007611,PO:0007616,PO:0008019,PO:0008034,PO:0009005,PO:0009006,PO:0009009,PO:0009010,P…
2	15607423	15642010	34587					_
2	15660485	15778076	117591					_
2	15717983	15722400	4417	Vv2s0033g00900	VIT_202s0033g00900	GO:0004672,GO:0004674,GO:0005524,GO:0006468,GO:0016301	protein kinase activity,protein serine/threonine kinase activity,ATP binding,protein amino acid phosphorylation,kinase activity	pfam_code=PF00069_pfam_desc=Protein kinase domain_kegg_ec=ec:2.7.11.1_kegg_ecdesc=non-specific serine/threonine protein kinase_prosite_code=PS00004,PS00005,PS00006,PS00008,PS50011_prosite_desc=cAMP- and cGMP-dependent protein kinase phosphorylation site,Protein kinase C phosphorylation site,Casein kinase II phosphorylation site,N-myristoylation site,Protein kinase domain profile_psort_location=ch…
2	15723533	15724149	616	Vv2s0033g00910	VIT_202s0033g00910	GO:0000166,GO:0003774,GO:0003777,GO:0005524,GO:0005874,GO:0007018	nucleotide binding,motor activity,microtubule motor activity,ATP binding,microtubule,microtubule-based movement	pfam_code=PF00225_pfam_desc=Kinesin motor domain_prosite_code=PS00001,PS00005,PS00008,PS50067_prosite_desc=N-glycosylation site,Protein kinase C phosphorylation site,N-myristoylation site,Kinesin motor domain profile_psort_location=cytosol,nuclear_psort_score=6,3.5_smart_code=SM00129_smart_def=Kinesin motor, catalytic domain. ATPase_
2	16289866	16320872	31006					_
2	16415013	16443956	28943					_
2	16443004	16444116	1112	Vv2s0033g01130	VIT_202s0033g01130	GO:0000166,GO:0005525,GO:0005622,GO:0005783,GO:0005794,GO:0006810,GO:0006886,GO:0015031,GO:0016192	nucleotide binding,GTP binding,intracellular,endoplasmic reticulum,Golgi apparatus,transport,intracellular protein transport,protein transport,vesicle-mediated transport	pfam_code=PF00025_pfam_desc=ADP-ribosylation factor family_po_id=PO:0000005,PO:0000013,PO:0000037,PO:0000084,PO:0000230,PO:0000293,PO:0001016,PO:0001017,PO:0001054,PO:0001078,PO:0001081,PO:0001185,PO:0004507,PO:0006345,PO:0007064,PO:0007095,PO:0007098,PO:0007103,PO:0007115,PO:0007123,PO:0007611,PO:0007616,PO:0008019,PO:0008034,PO:0009005,PO:0009006,PO:0009009,PO:0009010,PO:0009025,PO:0009029,PO:0…
2	16463067	16488548	25481					_
2	16585786	16620816	35030					_
2	16599766	16602267	2501	Vv2s0033g01200	VIT_202s0033g01200			_prosite_code=PS00005_prosite_desc=Protein kinase C phosphorylation site_
2	16617281	16628753	11472	Vv2s0033g01210	VIT_202s0033g01210			_prosite_code=PS00001,PS00004,PS00005,PS00006,PS00008,PS00342_prosite_desc=N-glycosylation site,cAMP- and cGMP-dependent protein kinase phosphorylation site,Protein kinase C phosphorylation site,Casein kinase II phosphorylation site,N-myristoylation site,Microbodies C-terminal targeting signal_psort_location=nuclear_psort_score=14_
2	16654145	16656614	2469	Vv2s0033g01240	VIT_202s0033g01240	GO:0005488,GO:0005739	binding,mitochondrion	pfam_code=PF01535_pfam_desc=PPR repeat_po_id=PO:0000013,PO:0000037,PO:0000084,PO:0000230,PO:0001078,PO:0001081,PO:0004507,PO:0007064,PO:0007095,PO:0007098,PO:0007103,PO:0007115,PO:0007123,PO:0007611,PO:0007616,PO:0008019,PO:0008034,PO:0009005,PO:0009006,PO:0009009,PO:0009010,PO:0009025,PO:0009029,PO:0009030,PO:0009031,PO:0009032,PO:0009046,PO:0009047,PO:0009052,PO:0020030,PO:0020100,PO:0020137_po…
2	16654182	16678422	24240					_
2	16659334	16662076	2742	Vv2s0033g01250	VIT_202s0033g01250			_
2	16663404	16664211	807	Vv2s0033g01260	VIT_202s0033g01260			_prosite_code=PS00004,PS00005,PS00006,PS00007,PS00008_prosite_desc=cAMP- and cGMP-dependent protein kinase phosphorylation site,Protein kinase C phosphorylation site,Casein kinase II phosphorylation site,Tyrosine kinase phosphorylation site,N-myristoylation site_psort_location=chloroplast,nuclear_psort_score=8,5_
2	16676748	16678059	1311	Vv2s0033g01270	VIT_202s0033g01270			po_id=PO:0001017,PO:0006345,PO:0020091_po_term=M germinated pollen stage,pollen tube,male gametophyte_prosite_code=PS00004,PS00005,PS00006,PS00008,PS51375_prosite_desc=cAMP- and cGMP-dependent protein kinase phosphorylation site,Protein kinase C phosphorylation site,Casein kinase II phosphorylation site,N-myristoylation site,Pentatricopeptide (PPR) repeat profile_psort_location=chloroplast,cytoso…
2	16980324	17027527	47203					_
2	17031969	17085857	53888					_
2	17046953	17049219	2266	Vv2s0087g00010	VIT_202s0087g00010	GO:0003924,GO:0005525	GTPase activity,GTP binding	_prosite_code=PS00005,PS00006,PS00008,PS50003_prosite_desc=Protein kinase C phosphorylation site,Casein kinase II phosphorylation site,N-myristoylation site,PH domain profile_psort_location=nuclear_psort_score=8_tp_loc=_
2	17064880	17065384	504	Vv2s0087g00020	VIT_202s0087g00020			_prosite_code=PS00005,PS00006,PS00008_prosite_desc=Protein kinase C phosphorylation site,Casein kinase II phosphorylation site,N-myristoylation site_psort_location=chloroplast,cytosol/nuclear,extracellular,nuclear_psort_score=4,3,3,4_
2	17073804	17102360	28556	Vv2s0087g00030	VIT_202s0087g00030	GO:0004553,GO:0004558,GO:0005975,GO:0008152,GO:0009507,GO:0016787,GO:0016798	hydrolase activity, hydrolyzing O-glycosyl compounds,alpha-glucosidase activity,carbohydrate metabolic process,metabolic process,chloroplast,hydrolase activity,hydrolase activity, acting on glycosyl bonds	po_id=PO:0000013,PO:0000037,PO:0000230,PO:0001054,PO:0001078,PO:0001081,PO:0001185,PO:0004507,PO:0007064,PO:0007095,PO:0007098,PO:0007103,PO:0007115,PO:0007123,PO:0007611,PO:0007616,PO:0008019,PO:0008034,PO:0009005,PO:0009006,PO:0009009,PO:0009010,PO:0009025,PO:0009029,PO:0009030,PO:0009031,PO:0009032,PO:0009046,PO:0009047,PO:0009052,PO:0020030,PO:0020038,PO:0020091,PO:0020100,PO:0020137_po_term=…
2	17126802	17131472	4670	Vv2s0087g00050	VIT_202s0087g00050	GO:0004553,GO:0004558,GO:0005975,GO:0033919	hydrolase activity, hydrolyzing O-glycosyl compounds,alpha-glucosidase activity,carbohydrate metabolic process,glucan 1,3-alpha-glucosidase activity	pfam_code=PF01055_pfam_desc=Glycosyl hydrolases family 31_kegg_ec=ec:3.2.1.20,ec:3.2.1.84_kegg_ecdesc=alpha-glucosidase,glucan 1,3-alpha-glucosidase_prosite_code=PS00001,PS00005,PS00006,PS00008,PS00016,PS00129,PS00342_prosite_desc=N-glycosylation site,Protein kinase C phosphorylation site,Casein kinase II phosphorylation site,N-myristoylation site,Cell attachment sequence,Glycosyl hydrolases fami…
2	17127283	17139024	11741					_
2	17133922	17140933	7011	Vv2s0087g00060	VIT_202s0087g00060			_prosite_code=PS00005,PS00006,PS00009_prosite_desc=Protein kinase C phosphorylation site,Casein kinase II phosphorylation site,Amidation site_psort_location=chloroplast,cytoskeleton,cytoskeleton/nuclear,extracellular,Golgi apparatus,nuclear_psort_score=3,2,2,5,2,2_
2	17957706	17961229	3523	Vv2s0087g00560	VIT_202s0087g00560			_prosite_code=PS00001,PS00004,PS00005,PS00006,PS00008,PS00009_prosite_desc=N-glycosylation site,cAMP- and cGMP-dependent protein kinase phosphorylation site,Protein kinase C phosphorylation site,Casein kinase II phosphorylation site,N-myristoylation site,Amidation site_psort_location=cytosol,cytosol/endoplasmic reticulum,cytosol/peroxisome,cytosol/plasma membrane,endoplasmic reticulum/plasma memb…
2	17958969	17976678	17709					_
2	17964724	17974629	9905	Vv2s0087g00570	VIT_202s0087g00570			_psort_location=endoplasmic reticulum,endoplasmic reticulum/plasma membrane,endoplasmic reticulum/vacuolar membrane,Golgi apparatus,vacuolar membrane_psort_score=4,2,4,2,4_
2	18277060	18278626	1566	Vv2s0087g00720	VIT_202s0087g00720	GO:0000166,GO:0004672,GO:0004674,GO:0004713,GO:0005524,GO:0005886,GO:0006468,GO:0016301	nucleotide binding,protein kinase activity,protein serine/threonine kinase activity,protein tyrosine kinase activity,ATP binding,plasma membrane,protein amino acid phosphorylation,kinase activity	pfam_code=PF00069,PF07714_pfam_desc=Protein kinase domain,Protein tyrosine kinase_po_id=PO:0000003,PO:0000013,PO:0000037,PO:0000230,PO:0001054,PO:0001078,PO:0001081,PO:0001185,PO:0004507,PO:0007064,PO:0007095,PO:0007098,PO:0007103,PO:0007115,PO:0007123,PO:0007611,PO:0007616,PO:0008019,PO:0008034,PO:0009005,PO:0009006,PO:0009009,PO:0009010,PO:0009025,PO:0009029,PO:0009030,PO:0009031,PO:0009032,PO:…
2	18277178	18310714	33536					_
2	18286858	18288238	1380	Vv2s0087g00730	VIT_202s0087g00730			_prosite_code=PS00005,PS00007,PS00008,PS50079_prosite_desc=Protein kinase C phosphorylation site,Tyrosine kinase phosphorylation site,N-myristoylation site,Bipartite nuclear localization signal profile_psort_location=nuclear_psort_score=9_
2	18437674	18461078	23404	Vv2s0087g00850	VIT_202s0087g00850			_psort_location=cytosol_psort_score=11_
2	18456969	18487112	30143					_
2	18476518	18476964	446	Vv2s0087g00860	VIT_202s0087g00860			_prosite_code=PS00008_prosite_desc=N-myristoylation site_psort_location=cytosol,cytosol/endoplasmic reticulum,nuclear_psort_score=5.5,4,3_
2	18706969	18745064	38095					_
2	18707207	18708404	1197	Vv2s0087g00980	VIT_202s0087g00980			_
3	8000	24397	16397					_
3	1138899	1208609	69710					_
3	1168818	1177208	8390	Vv3s0038g01670	VIT_203s0038g01670	GO:0000166,GO:0004721,GO:0005515,GO:0005524,GO:0006915,GO:0006952,GO:0016787	nucleotide binding,phosphoprotein phosphatase activity,protein binding,ATP binding,apoptosis,defense response,hydrolase activity	pfam_code=PF00931_pfam_desc=NB-ARC domain_po_id=PO:0000005,PO:0000013,PO:0000037,PO:0000230,PO:0001054,PO:0001078,PO:0001081,PO:0001185,PO:0004507,PO:0007064,PO:0007095,PO:0007098,PO:0007103,PO:0007115,PO:0007123,PO:0007611,PO:0007616,PO:0008019,PO:0008034,PO:0009005,PO:0009006,PO:0009009,PO:0009010,PO:0009025,PO:0009029,PO:0009030,PO:0009031,PO:0009032,PO:0009046,PO:0009047,PO:0009052,PO:0020030…
3	1383515	1393182	9667	Vv3s0038g02000	VIT_203s0038g02000	GO:0004040,GO:0016787,GO:0016884	amidase activity,hydrolase activity,carbon-nitrogen ligase activity, with glutamine as amido-N-donor	pfam_code=PF01425_pfam_desc=Amidase_po_id=PO:0009005_po_term=root_prosite_code=PS00001,PS00005,PS00006,PS00007,PS00008,PS00009_prosite_desc=N-glycosylation site,Protein kinase C phosphorylation site,Casein kinase II phosphorylation site,Tyrosine kinase phosphorylation site,N-myristoylation site,Amidation site_psort_location=plasma membrane_psort_score=12_
3	1390000	1401666	11666					_
3	1393182	1395922	2740	Vv3s0038g02010	VIT_203s0038g02010	GO:0004040,GO:0016787,GO:0016884	amidase activity,hydrolase activity,carbon-nitrogen ligase activity, with glutamine as amido-N-donor	pfam_code=PF01425_pfam_desc=Amidase_po_id=PO:0009005_po_term=root_prosite_code=PS00001,PS00005,PS00006,PS00007,PS00008,PS00009_prosite_desc=N-glycosylation site,Protein kinase C phosphorylation site,Casein kinase II phosphorylation site,Tyrosine kinase phosphorylation site,N-myristoylation site,Amidation site_psort_location=chloroplast,chloroplast/mitochondria,cytosol,cytosol/endoplasmic reticulu…
3	1395922	1400744	4822	Vv3s0038g02020	VIT_203s0038g02020	GO:0004040,GO:0016787,GO:0016884	amidase activity,hydrolase activity,carbon-nitrogen ligase activity, with glutamine as amido-N-donor	po_id=PO:0009005_po_term=root_prosite_code=PS00005,PS00006,PS00008_prosite_desc=Protein kinase C phosphorylation site,Casein kinase II phosphorylation site,N-myristoylation site_psort_location=chloroplast,mitochondria_psort_score=8,6_
3	2258000	2270298	12298					_
3	2267329	2269546	2217	Vv3s0038g03150	VIT_203s0038g03150	GO:0004497,GO:0004499,GO:0016491,GO:0031227,GO:0050660,GO:0050661,GO:0055114	monooxygenase activity,flavin-containing monooxygenase activity,oxidoreductase activity,intrinsic to endoplasmic reticulum membrane,FAD binding,NADP or NADPH binding,oxidation reduction	pfam_code=PF00743_pfam_desc=Flavin-binding monooxygenase-like_po_id=PO:0007616,PO:0008034,PO:0009005,PO:0009029,PO:0009031,PO:0009047_po_term=4 anthesis,leaf whorl,root,stamen,sepal,stem_prosite_code=PS00001,PS00004,PS00005,PS00006,PS00008,PS00009,PS51257_prosite_desc=N-glycosylation site,cAMP- and cGMP-dependent protein kinase phosphorylation site,Protein kinase C phosphorylation site,Casein kin…
3	2290000	2309443	19443					_
3	2298503	2300506	2003	Vv3s0038g03170	VIT_203s0038g03170	GO:0004497,GO:0004499,GO:0016491,GO:0031227,GO:0050660,GO:0050661,GO:0055114	monooxygenase activity,flavin-containing monooxygenase activity,oxidoreductase activity,intrinsic to endoplasmic reticulum membrane,FAD binding,NADP or NADPH binding,oxidation reduction	pfam_code=PF00743_pfam_desc=Flavin-binding monooxygenase-like_po_id=PO:0007616,PO:0008034,PO:0009005,PO:0009029,PO:0009031,PO:0009047_po_term=4 anthesis,leaf whorl,root,stamen,sepal,stem_prosite_code=PS00001,PS00004,PS00005,PS00006,PS00008,PS00009,PS51257_prosite_desc=N-glycosylation site,cAMP- and cGMP-dependent protein kinase phosphorylation site,Protein kinase C phosphorylation site,Casein kin…
3	2300506	2311900	11394	Vv3s0038g03180	VIT_203s0038g03180	GO:0004497,GO:0004499,GO:0016491,GO:0031227,GO:0050660,GO:0050661,GO:0055114	monooxygenase activity,flavin-containing monooxygenase activity,oxidoreductase activity,intrinsic to endoplasmic reticulum membrane,FAD binding,NADP or NADPH binding,oxidation reduction	pfam_code=PF00743_pfam_desc=Flavin-binding monooxygenase-like_po_id=PO:0007616,PO:0008034,PO:0009005,PO:0009029,PO:0009031,PO:0009047_po_term=4 anthesis,leaf whorl,root,stamen,sepal,stem_prosite_code=PS00001,PS00004,PS00005,PS00006,PS00008,PS00009,PS51257_prosite_desc=N-glycosylation site,cAMP- and cGMP-dependent protein kinase phosphorylation site,Protein kinase C phosphorylation site,Casein kin…
3	3949069	3973752	24683					_
3	3955098	3979552	24454	Vv3s0063g00390	VIT_203s0063g00390	GO:0002238,GO:0005783,GO:0005794,GO:0005886,GO:0008610,GO:0016020,GO:0016021	response to molecule of fungal origin,endoplasmic reticulum,Golgi apparatus,plasma membrane,lipid biosynthetic process,membrane,integral to membrane	pfam_code=PF03798_pfam_desc=TLC domain_po_id=PO:0000005,PO:0000013,PO:0000037,PO:0000084,PO:0000230,PO:0001016,PO:0001017,PO:0001054,PO:0001078,PO:0001081,PO:0001185,PO:0004507,PO:0006345,PO:0007064,PO:0007095,PO:0007098,PO:0007103,PO:0007115,PO:0007123,PO:0007611,PO:0007616,PO:0008019,PO:0008034,PO:0009005,PO:0009006,PO:0009009,PO:0009010,PO:0009025,PO:0009029,PO:0009030,PO:0009031,PO:0009032,PO…
3	3992898	4010034	17136	Vv3s0063g00430	VIT_203s0063g00430			_prosite_code=PS00001,PS00005,PS00006,PS00008_prosite_desc=N-glycosylation site,Protein kinase C phosphorylation site,Casein kinase II phosphorylation site,N-myristoylation site_psort_location=cytosol_psort_score=8_
3	3999073	4014417	15344					_
3	4010585	4011171	586	Vv3s0063g00440	VIT_203s0063g00440			_prosite_code=PS00001,PS00005,PS00006,PS00008,PS00009_prosite_desc=N-glycosylation site,Protein kinase C phosphorylation site,Casein kinase II phosphorylation site,N-myristoylation site,Amidation site_psort_location=extracellular_psort_score=7_
3	4012516	4015000	2484	Vv3s0063g00450	VIT_203s0063g00450	GO:0003824,GO:0004556,GO:0005509,GO:0005975,GO:0008152,GO:0016787,GO:0016798,GO:0033910,GO:0043169,GO:0046872	catalytic activity,alpha-amylase activity,calcium ion binding,carbohydrate metabolic process,metabolic process,hydrolase activity,hydrolase activity, acting on glycosyl bonds,glucan 1,4-alpha-maltotetraohydrolase activity,cation binding,metal ion binding	pfam_code=PF00128,PF07821_pfam_desc=Alpha amylase, catalytic domain,Alpha-amylase C-terminal beta-sheet domain_po_id=PO:0000013,PO:0000037,PO:0000084,PO:0000230,PO:0000293,PO:0001054,PO:0001078,PO:0001081,PO:0001185,PO:0004507,PO:0007064,PO:0007095,PO:0007098,PO:0007103,PO:0007115,PO:0007123,PO:0007611,PO:0007616,PO:0008019,PO:0008034,PO:0009001,PO:0009005,PO:0009006,PO:0009009,PO:0009010,PO:0009…
3	4216324	4236126	19802	Vv3s0063g00680	VIT_203s0063g00680	GO:0000287,GO:0003824,GO:0004222,GO:0005739,GO:0005759,GO:0006508,GO:0008233,GO:0008237,GO:0008270,GO:0009507,GO:0009536,GO:0009570,GO:0009941,GO:0016787,GO:0046686,GO:0046872,GO:0048046,GO:0051605	magnesium ion binding,catalytic activity,metalloendopeptidase activity,mitochondrion,mitochondrial matrix,proteolysis,peptidase activity,metallopeptidase activity,zinc ion binding,chloroplast,plastid,chloroplast stroma,chloroplast envelope,hydrolase activity,response to cadmium ion,metal ion binding,apoplast,protein maturation by peptide bond cleavage	pfam_code=PF05193,PF08367_pfam_desc=Peptidase M16 inactive domain,Peptidase M16C associated_po_id=PO:0000005,PO:0000013,PO:0000037,PO:0000230,PO:0000293,PO:0001054,PO:0001078,PO:0001081,PO:0001185,PO:0004507,PO:0005679,PO:0007064,PO:0007095,PO:0007098,PO:0007103,PO:0007115,PO:0007123,PO:0007611,PO:0007616,PO:0008019,PO:0008034,PO:0009001,PO:0009005,PO:0009006,PO:0009009,PO:0009010,PO:0009025,PO:0…
3	4235244	4254193	18949					_
3	4250882	4252045	1163	Vv3s0063g00700	VIT_203s0063g00700	GO:0004091,GO:0008152,GO:0016787	carboxylesterase activity,metabolic process,hydrolase activity	pfam_code=PF07859_pfam_desc=alpha/beta hydrolase fold_po_id=PO:0000013,PO:0000037,PO:0000084,PO:0000230,PO:0000293,PO:0001054,PO:0001078,PO:0001081,PO:0001185,PO:0004507,PO:0006345,PO:0007064,PO:0007095,PO:0007098,PO:0007103,PO:0007115,PO:0007123,PO:0007131,PO:0007611,PO:0007616,PO:0008019,PO:0008034,PO:0009005,PO:0009006,PO:0009009,PO:0009010,PO:0009025,PO:0009029,PO:0009030,PO:0009031,PO:000903…
3	4253497	4259149	5652	Vv3s0063g00710	VIT_203s0063g00710	GO:0004091,GO:0004872,GO:0008152,GO:0016787	carboxylesterase activity,receptor activity,metabolic process,hydrolase activity	po_id=PO:0000013,PO:0000037,PO:0000084,PO:0000230,PO:0000293,PO:0001054,PO:0001078,PO:0001081,PO:0001185,PO:0004507,PO:0006345,PO:0007064,PO:0007095,PO:0007098,PO:0007103,PO:0007115,PO:0007123,PO:0007131,PO:0007611,PO:0007616,PO:0008019,PO:0008034,PO:0009005,PO:0009006,PO:0009009,PO:0009010,PO:0009025,PO:0009029,PO:0009030,PO:0009031,PO:0009032,PO:0009046,PO:0009047,PO:0009052,PO:0020030,PO:00200…
3	4524000	4562582	38582					_
3	6423067	6447108	24041					_
3	6651117	6666043	14926					_
3	6664650	6666079	1429	Vv3s0091g00350	VIT_203s0091g00350			_prosite_code=PS00008_prosite_desc=N-myristoylation site_psort_location=extracellular_psort_score=11_
3	7402285	7443299	41014					_
3	7415295	7415826	531	Vv3s0091g00920	VIT_203s0091g00920			_prosite_code=PS00005,PS00006,PS00008_prosite_desc=Protein kinase C phosphorylation site,Casein kinase II phosphorylation site,N-myristoylation site_psort_location=chloroplast_psort_score=8_
3	7417453	7418376	923	Vv3s0091g00930	VIT_203s0091g00930			po_id=PO:0000037,PO:0000230,PO:0001078,PO:0001081,PO:0001185,PO:0004507,PO:0007064,PO:0007095,PO:0007098,PO:0007103,PO:0007115,PO:0007123,PO:0007611,PO:0007616,PO:0008034,PO:0009005,PO:0009009,PO:0009010,PO:0009025,PO:0009029,PO:0009030,PO:0009031,PO:0009032,PO:0009046,PO:0009047,PO:0009052,PO:0020030,PO:0020091,PO:0020100,PO:0020137_po_term=shoot apex,inflorescence meristem,E expanded cotyledon …
3	7428321	7430945	2624	Vv3s0091g00940	VIT_203s0091g00940	GO:0003676,GO:0003677,GO:0008270,GO:0016740,GO:0016905,GO:0046872	nucleic acid binding,DNA binding,zinc ion binding,transferase activity,myosin heavy chain kinase activity,metal ion binding	pfam_code=PF00400_pfam_desc=WD domain, G-beta repeat_po_id=PO:0000013,PO:0000037,PO:0000084,PO:0000230,PO:0001016,PO:0001017,PO:0001054,PO:0001078,PO:0001081,PO:0001185,PO:0004507,PO:0005352,PO:0006345,PO:0007064,PO:0007095,PO:0007098,PO:0007103,PO:0007115,PO:0007123,PO:0007611,PO:0007616,PO:0008019,PO:0008034,PO:0009005,PO:0009006,PO:0009009,PO:0009010,PO:0009025,PO:0009029,PO:0009030,PO:0009031…
3	7441439	7444729	3290	Vv3s0091g00950	VIT_203s0091g00950	GO:0003824,GO:0004553,GO:0005515,GO:0005975,GO:0008152,GO:0016787,GO:0016798,GO:0031176,GO:0043169,GO:0045493	catalytic activity,hydrolase activity, hydrolyzing O-glycosyl compounds,protein binding,carbohydrate metabolic process,metabolic process,hydrolase activity,hydrolase activity, acting on glycosyl bonds,endo-1,4-beta-xylanase activity,cation binding,xylan catabolic process	pfam_code=PF00331,PF02018_pfam_desc=Glycosyl hydrolase family 10,Carbohydrate binding domain_po_id=PO:0001016,PO:0001017,PO:0006345,PO:0020091_po_term=L mature pollen stage,M germinated pollen stage,pollen tube,male gametophyte_prosite_code=PS00001,PS00004,PS00005,PS00006,PS00008_prosite_desc=N-glycosylation site,cAMP- and cGMP-dependent protein kinase phosphorylation site,Protein kinase C phosph…
3	7469827	7484328	14501	Vv3s0091g00970	VIT_203s0091g00970	GO:0000166,GO:0005525,GO:0005622,GO:0005634,GO:0005737,GO:0005773,GO:0005886,GO:0006886,GO:0007264,GO:0015031	nucleotide binding,GTP binding,intracellular,nucleus,cytoplasm,vacuole,plasma membrane,intracellular protein transport,small GTPase mediated signal transduction,protein transport	pfam_code=PF00025,PF00071,PF01926,PF08477_pfam_desc=ADP-ribosylation factor family,Ras family,GTPase of unknown function,Miro-like protein_po_id=PO:0000005,PO:0000013,PO:0000037,PO:0000084,PO:0000230,PO:0001016,PO:0001017,PO:0001054,PO:0001078,PO:0001081,PO:0001185,PO:0004507,PO:0005052,PO:0006345,PO:0007064,PO:0007095,PO:0007098,PO:0007103,PO:0007115,PO:0007123,PO:0007611,PO:0007616,PO:0008019,P…
3	7483980	7521106	37126					_
3	7502148	7502253	105	Vv3s0091g00990	VIT_203s0091g00990			_prosite_code=PS00001,PS00005_prosite_desc=N-glycosylation site,Protein kinase C phosphorylation site_psort_location=cytosol_psort_score=8_
3	7715067	7738052	22985					_
3	7716201	7726782	10581	Vv3s0091g01110	VIT_203s0091g01110			po_id=PO:0000013,PO:0000037,PO:0000230,PO:0000293,PO:0001054,PO:0001078,PO:0001081,PO:0001185,PO:0004507,PO:0005052,PO:0007064,PO:0007095,PO:0007098,PO:0007103,PO:0007115,PO:0007123,PO:0007131,PO:0007611,PO:0007616,PO:0008019,PO:0008034,PO:0009005,PO:0009006,PO:0009009,PO:0009010,PO:0009025,PO:0009029,PO:0009030,PO:0009031,PO:0009032,PO:0009046,PO:0009047,PO:0009052,PO:0020030,PO:0020038,PO:00200…
3	8119794	8144909	25115					_
3	8122233	8124112	1879	Vv3s0088g00100	VIT_203s0088g00100	GO:0000166,GO:0004672,GO:0004674,GO:0004713,GO:0004715,GO:0005488,GO:0005524,GO:0005529,GO:0006468,GO:0016301,GO:0016740	nucleotide binding,protein kinase activity,protein serine/threonine kinase activity,protein tyrosine kinase activity,non-membrane spanning protein tyrosine kinase activity,binding,ATP binding,sugar binding,protein amino acid phosphorylation,kinase activity,transferase activity	pfam_code=PF00069,PF00139,PF07714_pfam_desc=Protein kinase domain,Legume lectin domain,Protein tyrosine kinase_po_id=PO:0000013,PO:0000037,PO:0000084,PO:0000230,PO:0001078,PO:0001081,PO:0001185,PO:0004507,PO:0007064,PO:0007095,PO:0007098,PO:0007103,PO:0007115,PO:0007123,PO:0007611,PO:0007616,PO:0008019,PO:0008034,PO:0009005,PO:0009006,PO:0009009,PO:0009010,PO:0009025,PO:0009029,PO:0009030,PO:0009…
3	8141416	8145242	3826	Vv3s0088g00110	VIT_203s0088g00110	GO:0004180,GO:0004185,GO:0006508,GO:0016787	carboxypeptidase activity,serine-type carboxypeptidase activity,proteolysis,hydrolase activity	pfam_code=PF00450_pfam_desc=Serine carboxypeptidase_po_id=PO:0000013,PO:0000037,PO:0000230,PO:0001054,PO:0001078,PO:0001081,PO:0004507,PO:0007064,PO:0007095,PO:0007103,PO:0007115,PO:0007123,PO:0007611,PO:0007616,PO:0008019,PO:0008034,PO:0009006,PO:0009009,PO:0009010,PO:0009025,PO:0009029,PO:0009030,PO:0009031,PO:0009032,PO:0009046,PO:0009047,PO:0020038,PO:0020100,PO:0020137_po_term=cauline leaf,s…
3	8164319	8190884	26565					_
3	8186018	8188472	2454	Vv3s0088g00140	VIT_203s0088g00140	GO:0003824,GO:0005488,GO:0006808,GO:0008152,GO:0016564	catalytic activity,binding,regulation of nitrogen utilization,metabolic process,transcription repressor activity	pfam_code=PF05368_pfam_desc=NmrA-like family_po_id=PO:0000005,PO:0000013,PO:0000037,PO:0000084,PO:0000230,PO:0000293,PO:0001016,PO:0001017,PO:0001054,PO:0001078,PO:0001081,PO:0001185,PO:0004507,PO:0006345,PO:0007064,PO:0007095,PO:0007098,PO:0007103,PO:0007115,PO:0007123,PO:0007611,PO:0007616,PO:0008019,PO:0008034,PO:0009001,PO:0009005,PO:0009006,PO:0009009,PO:0009010,PO:0009025,PO:0009029,PO:0009…
3	8226957	8252694	25737					_
3	8228927	8232449	3522	Vv3s0088g00200	VIT_203s0088g00200	GO:0005622,GO:0008270	intracellular,zinc ion binding	pfam_code=PF04438_pfam_desc=HIT zinc finger_po_id=PO:0000037,PO:0001078,PO:0001081,PO:0001185,PO:0004507,PO:0007611,PO:0007616,PO:0008034,PO:0009005,PO:0009006,PO:0009009,PO:0009010,PO:0009025,PO:0009029,PO:0009031,PO:0009032,PO:0009046,PO:0009047,PO:0009052,PO:0020100_po_term=shoot apex,E expanded cotyledon stage,F mature embryo stage,C globular stage,D bilateral stage,petal differentiation and …
3	8232627	8239401	6774	Vv3s0088g00210	VIT_203s0088g00210	GO:0004576,GO:0006486,GO:0016020	oligosaccharyl transferase activity,protein amino acid glycosylation,membrane	_prosite_code=PS00001,PS00005,PS00006,PS00008,PS00009_prosite_desc=N-glycosylation site,Protein kinase C phosphorylation site,Casein kinase II phosphorylation site,N-myristoylation site,Amidation site_psort_location=chloroplast,chloroplast/mitochondria,cytosol/nuclear,mitochondria,nuclear_psort_score=4.5,5,3,4.5,3.5_
3	8240352	8241018	666	Vv3s0088g00220	VIT_203s0088g00220	GO:0003676,GO:0003677,GO:0004386,GO:0005634,GO:0006260,GO:0008270	nucleic acid binding,DNA binding,helicase activity,nucleus,DNA replication,zinc ion binding	pfam_code=PF08646_pfam_desc=Replication factor-A C terminal domain_prosite_code=PS00005,PS00006_prosite_desc=Protein kinase C phosphorylation site,Casein kinase II phosphorylation site_psort_location=chloroplast,cytosol_psort_score=7,5_
3	8241018	8242075	1057	Vv3s0088g00230	VIT_203s0088g00230	GO:0004386	helicase activity	_prosite_code=PS00004,PS00005,PS00006,PS00008_prosite_desc=cAMP- and cGMP-dependent protein kinase phosphorylation site,Protein kinase C phosphorylation site,Casein kinase II phosphorylation site,N-myristoylation site_psort_location=mitochondria_psort_score=8_
3	8242075	8244718	2643	Vv3s0088g00240	VIT_203s0088g00240			_prosite_code=PS00001,PS00006,PS00008_prosite_desc=N-glycosylation site,Casein kinase II phosphorylation site,N-myristoylation site_psort_location=cytosol_psort_score=8.5_
3	8244718	8251952	7234	Vv3s0088g00250	VIT_203s0088g00250	GO:0003824,GO:0005488,GO:0006808,GO:0008152,GO:0016564	catalytic activity,binding,regulation of nitrogen utilization,metabolic process,transcription repressor activity	pfam_code=PF05368_pfam_desc=NmrA-like family_prosite_code=PS00005,PS00006,PS00008_prosite_desc=Protein kinase C phosphorylation site,Casein kinase II phosphorylation site,N-myristoylation site_psort_location=chloroplast,cytosol,endoplasmic reticulum,extracellular,vacuolar membrane_psort_score=1,4,1,4,4_
3	8252548	8257129	4581	Vv3s0088g00260	VIT_203s0088g00260	GO:0004180,GO:0004185,GO:0006508,GO:0016787	carboxypeptidase activity,serine-type carboxypeptidase activity,proteolysis,hydrolase activity	pfam_code=PF00450_pfam_desc=Serine carboxypeptidase_po_id=PO:0000013,PO:0000037,PO:0000230,PO:0001054,PO:0001078,PO:0001081,PO:0004507,PO:0007064,PO:0007095,PO:0007103,PO:0007115,PO:0007123,PO:0007611,PO:0007616,PO:0008019,PO:0008034,PO:0009005,PO:0009006,PO:0009009,PO:0009010,PO:0009025,PO:0009029,PO:0009030,PO:0009031,PO:0009032,PO:0009046,PO:0009047,PO:0020038,PO:0020100,PO:0020137_po_term=cau…
3	8350296	8352177	1881	Vv3s0088g00330	VIT_203s0088g00330	GO:0005634,GO:0019941	nucleus,modification-dependent protein catabolic process	pfam_code=PF00646_pfam_desc=F-box domain_po_id=PO:0000013,PO:0000037,PO:0000230,PO:0001054,PO:0001078,PO:0001081,PO:0001185,PO:0004507,PO:0007064,PO:0007095,PO:0007098,PO:0007103,PO:0007115,PO:0007123,PO:0007611,PO:0007616,PO:0008019,PO:0008034,PO:0009005,PO:0009006,PO:0009009,PO:0009010,PO:0009025,PO:0009029,PO:0009030,PO:0009031,PO:0009032,PO:0009046,PO:0009047,PO:0009052,PO:0020030,PO:0020038,…
3	8352067	8395476	43409					_
3	8371380	8372242	862	Vv3s0088g00340	VIT_203s0088g00340			_prosite_code=PS00004,PS00005,PS00006,PS00008,PS00009_prosite_desc=cAMP- and cGMP-dependent protein kinase phosphorylation site,Protein kinase C phosphorylation site,Casein kinase II phosphorylation site,N-myristoylation site,Amidation site_psort_location=cytosol,nuclear_psort_score=6,5_
3	8374870	8376359	1489	Vv3s0088g00350	VIT_203s0088g00350			_psort_location=cytosol_psort_score=7_
3	8438067	8474171	36104					_
3	8443428	8445079	1651	Vv3s0088g00420	VIT_203s0088g00420			_prosite_code=PS00001,PS00005,PS00006,PS00008,PS00009_prosite_desc=N-glycosylation site,Protein kinase C phosphorylation site,Casein kinase II phosphorylation site,N-myristoylation site,Amidation site_psort_location=cytoskeleton,cytosol_psort_score=6,7_
3	8761085	8778226	17141					_
3	8763758	8765911	2153	Vv3s0088g00560	VIT_203s0088g00560			_prosite_code=PS00001,PS00005,PS00008_prosite_desc=N-glycosylation site,Protein kinase C phosphorylation site,N-myristoylation site_psort_location=chloroplast,cytosol,cytosol/endoplasmic reticulum,cytosol/plasma membrane,nuclear_psort_score=2,4,2,2,5_
3	8766128	8766881	753	Vv3s0088g00570	VIT_203s0088g00570	GO:0006350,GO:0006808,GO:0030234,GO:0045449	transcription,regulation of nitrogen utilization,enzyme regulator activity,regulation of transcription	pfam_code=PF00543_pfam_desc=Nitrogen regulatory protein P-II_prosite_code=PS00006,PS00008,PS51343_prosite_desc=Casein kinase II phosphorylation site,N-myristoylation site,P-II protein family profile_psort_location=chloroplast_psort_score=7_
3	8776001	8776646	645	Vv3s0088g00590	VIT_203s0088g00590	GO:0003677,GO:0003700,GO:0005634,GO:0006350,GO:0006355,GO:0043565,GO:0045449	DNA binding,transcription factor activity,nucleus,transcription,regulation of transcription, DNA-dependent,sequence-specific DNA binding,regulation of transcription	pfam_code=PF00319_pfam_desc=SRF-type transcription factor (DNA-binding and dimerisation domain)_po_id=PO:0000037,PO:0000230,PO:0001054,PO:0001078,PO:0001081,PO:0001185,PO:0004507,PO:0006345,PO:0007064,PO:0007115,PO:0007123,PO:0007611,PO:0007616,PO:0008034,PO:0009005,PO:0009009,PO:0009010,PO:0009025,PO:0009029,PO:0009030,PO:0009031,PO:0009032,PO:0009046,PO:0009047,PO:0009089,PO:0020030,PO:0020038,…
3	8798067	8820040	21973					_
3	8820034	8820694	660	Vv3s0088g00610	VIT_203s0088g00610	GO:0003677,GO:0003700,GO:0005634,GO:0006350,GO:0006355,GO:0043565,GO:0045449	DNA binding,transcription factor activity,nucleus,transcription,regulation of transcription, DNA-dependent,sequence-specific DNA binding,regulation of transcription	pfam_code=PF00319_pfam_desc=SRF-type transcription factor (DNA-binding and dimerisation domain)_po_id=PO:0000037,PO:0000230,PO:0001054,PO:0001078,PO:0001081,PO:0001185,PO:0004507,PO:0006345,PO:0007064,PO:0007115,PO:0007123,PO:0007611,PO:0007616,PO:0008034,PO:0009005,PO:0009009,PO:0009010,PO:0009025,PO:0009029,PO:0009030,PO:0009031,PO:0009032,PO:0009046,PO:0009047,PO:0009089,PO:0020030,PO:0020038,…
3	8922437	8943871	21434					_
3	8923837	8924209	372	Vv3s0088g00720	VIT_203s0088g00720	GO:0005576	extracellular region	pfam_code=PF00188_pfam_desc=SCP-like extracellular protein_po_id=PO:0000013,PO:0000037,PO:0000230,PO:0001016,PO:0001017,PO:0001054,PO:0006345,PO:0007064,PO:0007095,PO:0007098,PO:0007103,PO:0007115,PO:0007123,PO:0007611,PO:0007616,PO:0008019,PO:0008034,PO:0009005,PO:0009006,PO:0009025,PO:0009029,PO:0009030,PO:0009031,PO:0009032,PO:0009046,PO:0009047,PO:0009052,PO:0020030,PO:0020038,PO:0020091,PO:0…
3	8927273	8927983	710	Vv3s0088g00730	VIT_203s0088g00730	GO:0003677,GO:0016671,GO:0019538,GO:0055114	DNA binding,oxidoreductase activity, acting on sulfur group of donors, disulfide as acceptor,protein metabolic process,oxidation reduction	_prosite_code=PS00004,PS00008_prosite_desc=cAMP- and cGMP-dependent protein kinase phosphorylation site,N-myristoylation site_psort_location=cytosol,cytosol/nuclear,mitochondria,nuclear_psort_score=3,6,4,5_tp_loc=_
3	8948703	8968917	20214					_
3	8949587	8950233	646	Vv3s0088g00750	VIT_203s0088g00750	GO:0005576	extracellular region	pfam_code=PF00188_pfam_desc=SCP-like extracellular protein_po_id=PO:0000013,PO:0000037,PO:0000230,PO:0001016,PO:0001017,PO:0001054,PO:0006345,PO:0007064,PO:0007095,PO:0007098,PO:0007103,PO:0007115,PO:0007123,PO:0007611,PO:0007616,PO:0008019,PO:0008034,PO:0009005,PO:0009006,PO:0009025,PO:0009029,PO:0009030,PO:0009031,PO:0009032,PO:0009046,PO:0009047,PO:0009052,PO:0020030,PO:0020038,PO:0020091,PO:0…
3	8955533	8962261	6728	Vv3s0088g00760	VIT_203s0088g00760			_prosite_code=PS00005_prosite_desc=Protein kinase C phosphorylation site_psort_location=chloroplast,chloroplast/mitochondria,cytosol,cytosol/nuclear_psort_score=5,3.5,2.5,3.5_
3	9168412	9182543	14131	Vv3s0088g00960	VIT_203s0088g00960			_prosite_code=PS00001,PS00005,PS00006,PS00008_prosite_desc=N-glycosylation site,Protein kinase C phosphorylation site,Casein kinase II phosphorylation site,N-myristoylation site_psort_location=chloroplast,mitochondria,mitochondria/plasma membrane_psort_score=4,7,4_tp_loc=M_
3	9180067	9208242	28175					_
3	9190120	9193027	2907	Vv3s0088g00970	VIT_203s0088g00970			_prosite_code=PS00005,PS00008_prosite_desc=Protein kinase C phosphorylation site,N-myristoylation site_psort_location=mitochondria_psort_score=8_
3	9205880	9213548	7668	Vv3s0088g00980	VIT_203s0088g00980			_prosite_code=PS00001,PS00004,PS00005,PS00006_prosite_desc=N-glycosylation site,cAMP- and cGMP-dependent protein kinase phosphorylation site,Protein kinase C phosphorylation site,Casein kinase II phosphorylation site_psort_location=cytosol/nuclear,nuclear_psort_score=6.5,8.5_
3	9452240	9454982	2742	Vv3s0088g01190	VIT_203s0088g01190	GO:0003824,GO:0005488,GO:0005975,GO:0006096,GO:0006097,GO:0006099,GO:0006108,GO:0008152,GO:0009514,GO:0016491,GO:0016615,GO:0016616,GO:0030060,GO:0044262,GO:0055114	catalytic activity,binding,carbohydrate metabolic process,glycolysis,glyoxylate cycle,tricarboxylic acid cycle,malate metabolic process,metabolic process,glyoxysome,oxidoreductase activity,malate dehydrogenase activity,oxidoreductase activity, acting on the CH-OH group of donors, NAD or NADP as acceptor,L-malate dehydrogenase activity,cellular carbohydrate metabolic process,oxidation reduction	pfam_code=PF00056,PF02866_pfam_desc=lactate/malate dehydrogenase, NAD binding domain,lactate/malate dehydrogenase, alpha/beta C-terminal domain_kegg_ec=ec:1.1.1.37_kegg_ecdesc=malate dehydrogenase_po_id=PO:0000013,PO:0000037,PO:0000230,PO:0000293,PO:0001054,PO:0001078,PO:0001081,PO:0001185,PO:0004507,PO:0006339,PO:0007064,PO:0007095,PO:0007098,PO:0007103,PO:0007115,PO:0007123,PO:0007131,PO:000761…
3	9454067	9509198	55131					_
3	9455171	9457915	2744	Vv3s0088g01200	VIT_203s0088g01200			_prosite_code=PS00001,PS00005,PS00006,PS00008,PS00342_prosite_desc=N-glycosylation site,Protein kinase C phosphorylation site,Casein kinase II phosphorylation site,N-myristoylation site,Microbodies C-terminal targeting signal_psort_location=chloroplast,cytosol_psort_score=6,6_tp_loc=_
3	9506439	9508439	2000	Vv3s0088g01220	VIT_203s0088g01220			_prosite_code=PS00001,PS00005,PS00006,PS00008_prosite_desc=N-glycosylation site,Protein kinase C phosphorylation site,Casein kinase II phosphorylation site,N-myristoylation site_psort_location=chloroplast,cytosol_psort_score=5,7_tp_loc=_
3	9553279	9614184	60905	Vv3s0088g01260	VIT_203s0088g01260	GO:0008270,GO:0008415,GO:0016020,GO:0016021,GO:0016491,GO:0016740,GO:0032440,GO:0046872,GO:0055114	zinc ion binding,acyltransferase activity,membrane,integral to membrane,oxidoreductase activity,transferase activity,2-alkenal reductase activity,metal ion binding,oxidation reduction	pfam_code=PF00023,PF01529_pfam_desc=Ankyrin repeat,DHHC zinc finger domain_po_id=PO:0000005,PO:0000013,PO:0000037,PO:0000084,PO:0000230,PO:0000293,PO:0001016,PO:0001017,PO:0001054,PO:0001078,PO:0001081,PO:0001185,PO:0004507,PO:0005052,PO:0006345,PO:0007064,PO:0007095,PO:0007098,PO:0007103,PO:0007115,PO:0007123,PO:0007611,PO:0007616,PO:0008019,PO:0008034,PO:0009005,PO:0009006,PO:0009009,PO:0009010…
3	9609315	9692544	83229					_
3	9672110	9672900	790	Vv3s0088g01270	VIT_203s0088g01270			_prosite_code=PS00004,PS00005,PS00006,PS00008,PS00009_prosite_desc=cAMP- and cGMP-dependent protein kinase phosphorylation site,Protein kinase C phosphorylation site,Casein kinase II phosphorylation site,N-myristoylation site,Amidation site_psort_location=cytosol,cytosol/endoplasmic reticulum,cytosol/plasma membrane,nuclear_psort_score=7,4,4,4_
3	9675334	9678621	3287	Vv3s0088g01280	VIT_203s0088g01280			_prosite_code=PS00001_prosite_desc=N-glycosylation site_psort_location=chloroplast,chloroplast/mitochondria,extracellular,nuclear_psort_score=5,3,5,3_
3	9890580	9892416	1836	Vv3s0097g00130	VIT_203s0097g00130	GO:0000166,GO:0004672,GO:0004674,GO:0004713,GO:0005488,GO:0005524,GO:0005529,GO:0006468	nucleotide binding,protein kinase activity,protein serine/threonine kinase activity,protein tyrosine kinase activity,binding,ATP binding,sugar binding,protein amino acid phosphorylation	pfam_code=PF00069,PF00139,PF07714_pfam_desc=Protein kinase domain,Legume lectin domain,Protein tyrosine kinase_po_id=PO:0000013,PO:0000037,PO:0000230,PO:0001054,PO:0001078,PO:0001081,PO:0001185,PO:0004507,PO:0007064,PO:0007095,PO:0007098,PO:0007103,PO:0007115,PO:0007123,PO:0007611,PO:0007616,PO:0008019,PO:0008034,PO:0009005,PO:0009006,PO:0009009,PO:0009010,PO:0009025,PO:0009030,PO:0009031,PO:0009…
3	9892377	9915744	23367					_
3	9892771	9893537	766	Vv3s0097g00140	VIT_203s0097g00140			_prosite_code=PS00004,PS00005,PS00006,PS00008,PS00009_prosite_desc=cAMP- and cGMP-dependent protein kinase phosphorylation site,Protein kinase C phosphorylation site,Casein kinase II phosphorylation site,N-myristoylation site,Amidation site_psort_location=chloroplast_psort_score=14_
3	10691377	10705769	14392					_
3	10701288	10703308	2020	Vv3s0097g00460	VIT_203s0097g00460	GO:0004497,GO:0005506,GO:0009055,GO:0016491,GO:0020037,GO:0046872,GO:0050593,GO:0055114,GO:0070330	monooxygenase activity,iron ion binding,electron carrier activity,oxidoreductase activity,heme binding,metal ion binding,N-methylcoclaurine 3'-monooxygenase activity,oxidation reduction,aromatase activity	pfam_code=PF00067_pfam_desc=Cytochrome P450_po_id=PO:0000013,PO:0000037,PO:0001054,PO:0001185,PO:0007064,PO:0007095,PO:0007098,PO:0007103,PO:0007115,PO:0007123,PO:0007611,PO:0007616,PO:0008019,PO:0008034,PO:0009005,PO:0009006,PO:0009009,PO:0009025,PO:0009029,PO:0009030,PO:0009031,PO:0009032,PO:0009046,PO:0009047,PO:0020030,PO:0020038,PO:0020091,PO:0020137_po_term=cauline leaf,shoot apex,4 leaf se…
3	10906377	10924249	17872					_
3	10909099	10909219	120	Vv3s0097g00540	VIT_203s0097g00540			_prosite_code=PS00007_prosite_desc=Tyrosine kinase phosphorylation site_psort_location=extracellular_psort_score=8_
3	10922237	10933106	10869	Vv3s0097g00550	VIT_203s0097g00550	GO:0003677,GO:0003887,GO:0005488,GO:0006350,GO:0016740,GO:0016779	DNA binding,DNA-directed DNA polymerase activity,binding,transcription,transferase activity,nucleotidyltransferase activity	pfam_code=PF04931_pfam_desc=DNA polymerase phi_kegg_ec=ec:2.7.7.7_kegg_ecdesc=DNA-directed DNA polymerase_po_id=PO:0000005,PO:0000013,PO:0000037,PO:0000230,PO:0001054,PO:0001078,PO:0001081,PO:0001185,PO:0004507,PO:0007064,PO:0007095,PO:0007098,PO:0007103,PO:0007115,PO:0007123,PO:0007611,PO:0007616,PO:0008019,PO:0008034,PO:0009005,PO:0009006,PO:0009009,PO:0009010,PO:0009025,PO:0009029,PO:0009030,P…
3	11042377	11067885	25508					_
3	11175797	11190743	14946	Vv3s0097g00660	VIT_203s0097g00660	GO:0005515,GO:0008270	protein binding,zinc ion binding	po_id=PO:0000013,PO:0000037,PO:0000084,PO:0000230,PO:0001016,PO:0001017,PO:0001054,PO:0001078,PO:0001081,PO:0001185,PO:0004507,PO:0006345,PO:0007064,PO:0007095,PO:0007098,PO:0007103,PO:0007115,PO:0007123,PO:0007611,PO:0007616,PO:0008019,PO:0008034,PO:0009005,PO:0009006,PO:0009009,PO:0009010,PO:0009025,PO:0009029,PO:0009030,PO:0009031,PO:0009032,PO:0009046,PO:0009047,PO:0009052,PO:0020030,PO:00200…
3	11182377	11194771	12394					_
3	11194235	11237969	43734	Vv3s0097g00670	VIT_203s0097g00670	GO:0000145,GO:0005886,GO:0009846,GO:0009860	exocyst,plasma membrane,pollen germination,pollen tube growth	pfam_code=PF06046_pfam_desc=Exocyst complex component Sec6_po_id=PO:0000005,PO:0000013,PO:0000037,PO:0000230,PO:0001016,PO:0001017,PO:0001054,PO:0001078,PO:0001081,PO:0001185,PO:0004507,PO:0006345,PO:0007064,PO:0007095,PO:0007098,PO:0007103,PO:0007115,PO:0007123,PO:0007611,PO:0007616,PO:0008019,PO:0008034,PO:0009005,PO:0009006,PO:0009009,PO:0009010,PO:0009025,PO:0009029,PO:0009030,PO:0009031,PO:0…
3	11194235	11237969	43734	Vv3s0097g00670	VIT_203s0097g00670	GO:0000145,GO:0005886,GO:0009846,GO:0009860	exocyst,plasma membrane,pollen germination,pollen tube growth	pfam_code=PF06046_pfam_desc=Exocyst complex component Sec6_po_id=PO:0000005,PO:0000013,PO:0000037,PO:0000230,PO:0001016,PO:0001017,PO:0001054,PO:0001078,PO:0001081,PO:0001185,PO:0004507,PO:0006345,PO:0007064,PO:0007095,PO:0007098,PO:0007103,PO:0007115,PO:0007123,PO:0007611,PO:0007616,PO:0008019,PO:0008034,PO:0009005,PO:0009006,PO:0009009,PO:0009010,PO:0009025,PO:0009029,PO:0009030,PO:0009031,PO:0…
3	11194235	11237969	43734	Vv3s0097g00670	VIT_203s0097g00670	GO:0000145,GO:0005886,GO:0009846,GO:0009860	exocyst,plasma membrane,pollen germination,pollen tube growth	pfam_code=PF06046_pfam_desc=Exocyst complex component Sec6_po_id=PO:0000005,PO:0000013,PO:0000037,PO:0000230,PO:0001016,PO:0001017,PO:0001054,PO:0001078,PO:0001081,PO:0001185,PO:0004507,PO:0006345,PO:0007064,PO:0007095,PO:0007098,PO:0007103,PO:0007115,PO:0007123,PO:0007611,PO:0007616,PO:0008019,PO:0008034,PO:0009005,PO:0009006,PO:0009009,PO:0009010,PO:0009025,PO:0009029,PO:0009030,PO:0009031,PO:0…
3	11199004	11222645	23641					_
3	11232905	11270757	37852					_
3	11239801	11241097	1296	Vv3s0097g00680	VIT_203s0097g00680	GO:0005515,GO:0008270,GO:0046872	protein binding,zinc ion binding,metal ion binding	pfam_code=PF00097_pfam_desc=Zinc finger, C3HC4 type (RING finger)_prosite_code=PS00001,PS00005,PS00006,PS00008,PS50089_prosite_desc=N-glycosylation site,Protein kinase C phosphorylation site,Casein kinase II phosphorylation site,N-myristoylation site,Zinc finger RING-type profile_psort_location=nuclear_psort_score=12_smart_code=SM00184_smart_def=Ring finger_
3	11242016	11242220	204	Vv3s0097g00690	VIT_203s0097g00690			_prosite_code=PS00008_prosite_desc=N-myristoylation site_psort_location=chloroplast,cytosol,cytosol/nuclear,extracellular,nuclear_psort_score=3,2,2,4,2_
3	11304377	11393201	88824					_
3	11315078	11316802	1724	Vv3s0132g00010	VIT_203s0132g00010	GO:0008299,GO:0016740	isoprenoid biosynthetic process,transferase activity	kegg_ec=ec:2.5.1.-_kegg_ecdesc=Transferases_tmhmm_type=IN_prosite_code=PS00001,PS00005,PS00006,PS00008_prosite_desc=N-glycosylation site,Protein kinase C phosphorylation site,Casein kinase II phosphorylation site,N-myristoylation site_psort_location=chloroplast,cytosol,cytosol/nuclear,nuclear/plasma membrane_psort_score=4,4,5.66667,3.83333_
3	11323177	11325009	1832	Vv3s0132g00020	VIT_203s0132g00020	GO:0005622,GO:0005634,GO:0005730,GO:0006350,GO:0007275,GO:0008270,GO:0009414,GO:0009651,GO:0009737,GO:0016564,GO:0016568,GO:0016787,GO:0045449,GO:0046872	intracellular,nucleus,nucleolus,transcription,multicellular organismal development,zinc ion binding,response to water deprivation,response to salt stress,response to abscisic acid stimulus,transcription repressor activity,chromatin modification,hydrolase activity,regulation of transcription,metal ion binding	po_id=PO:0000003,PO:0000013,PO:0000037,PO:0000084,PO:0000230,PO:0000293,PO:0001016,PO:0001017,PO:0001054,PO:0001078,PO:0001081,PO:0001185,PO:0004507,PO:0006345,PO:0007064,PO:0007095,PO:0007098,PO:0007103,PO:0007115,PO:0007123,PO:0007611,PO:0007616,PO:0008019,PO:0008034,PO:0009005,PO:0009006,PO:0009009,PO:0009010,PO:0009025,PO:0009029,PO:0009030,PO:0009031,PO:0009032,PO:0009046,PO:0009047,PO:00090…
3	11335812	11336702	890	Vv3s0132g00030	VIT_203s0132g00030	GO:0004197,GO:0006508,GO:0008234	cysteine-type endopeptidase activity,proteolysis,cysteine-type peptidase activity	kegg_ec=ec:3.4.22.-_kegg_ecdesc=-_prosite_code=PS00004,PS00005,PS00006,PS50600_prosite_desc=cAMP- and cGMP-dependent protein kinase phosphorylation site,Protein kinase C phosphorylation site,Casein kinase II phosphorylation site,Ubiquitin-like protease family profile_psort_location=chloroplast,cytosol,nuclear_psort_score=4,5,4_
3	11340988	11346383	5395	Vv3s0132g00040	VIT_203s0132g00040	GO:0003676,GO:0005622,GO:0008270,GO:0046872	nucleic acid binding,intracellular,zinc ion binding,metal ion binding	pfam_code=PF03134_pfam_desc=TB2/DP1, HVA22 family_prosite_code=PS00001,PS00005,PS00006,PS00008,PS00009,PS00028_prosite_desc=N-glycosylation site,Protein kinase C phosphorylation site,Casein kinase II phosphorylation site,N-myristoylation site,Amidation site,Zinc finger C2H2 type domain signature_psort_location=nuclear,plasma membrane,vacuolar membrane_psort_score=5,2,2_smart_code=SM00451_smart_de…
3	11383712	11387672	3960	Vv3s0132g00050	VIT_203s0132g00050	GO:0003676,GO:0005622,GO:0008270,GO:0046872	nucleic acid binding,intracellular,zinc ion binding,metal ion binding	pfam_code=PF03134_pfam_desc=TB2/DP1, HVA22 family_po_id=PO:0000013,PO:0000014,PO:0000037,PO:0000230,PO:0001054,PO:0001078,PO:0001081,PO:0001185,PO:0004507,PO:0007064,PO:0007095,PO:0007098,PO:0007103,PO:0007115,PO:0007123,PO:0007611,PO:0007616,PO:0008019,PO:0008034,PO:0009005,PO:0009006,PO:0009009,PO:0009010,PO:0009025,PO:0009029,PO:0009030,PO:0009031,PO:0009032,PO:0009046,PO:0009047,PO:0009052,PO…
3	11392484	11393075	591	Vv3s0132g00060	VIT_203s0132g00060			_prosite_code=PS00006,PS00008_prosite_desc=Casein kinase II phosphorylation site,N-myristoylation site_psort_location=chloroplast_psort_score=7_
3	11396377	11466963	70586					_
3	11397435	11402211	4776	Vv3s0132g00070	VIT_203s0132g00070	GO:0003676,GO:0005622,GO:0008270,GO:0046872	nucleic acid binding,intracellular,zinc ion binding,metal ion binding	pfam_code=PF03134_pfam_desc=TB2/DP1, HVA22 family_prosite_code=PS00001,PS00005,PS00006,PS00008,PS00009,PS00028_prosite_desc=N-glycosylation site,Protein kinase C phosphorylation site,Casein kinase II phosphorylation site,N-myristoylation site,Amidation site,Zinc finger C2H2 type domain signature_psort_location=chloroplast,cytoskeleton/nuclear,cytosol,cytosol/plasma membrane,nuclear,plasma membran…
3	11420551	11421355	804	Vv3s0132g00080	VIT_203s0132g00080	GO:0006950,GO:0009737,GO:0016020,GO:0016021,GO:0042538	response to stress,response to abscisic acid stimulus,membrane,integral to membrane,hyperosmotic salinity response	po_id=PO:0000013,PO:0000037,PO:0000084,PO:0000230,PO:0001016,PO:0001017,PO:0001054,PO:0001185,PO:0004507,PO:0006345,PO:0007064,PO:0007095,PO:0007103,PO:0007115,PO:0007123,PO:0007611,PO:0007616,PO:0008034,PO:0009005,PO:0009006,PO:0009009,PO:0009025,PO:0009029,PO:0009030,PO:0009031,PO:0009032,PO:0009046,PO:0009047,PO:0009052,PO:0020030,PO:0020038,PO:0020091,PO:0020100,PO:0020137_po_term=cauline lea…
3	11421787	11424852	3065	Vv3s0132g00090	VIT_203s0132g00090	GO:0005622,GO:0008270	intracellular,zinc ion binding	_prosite_code=PS00001,PS00005,PS00006,PS00008,PS00009,PS00028_prosite_desc=N-glycosylation site,Protein kinase C phosphorylation site,Casein kinase II phosphorylation site,N-myristoylation site,Amidation site,Zinc finger C2H2 type domain signature_psort_location=nuclear_psort_score=10.5_tp_loc=_
3	11437387	11441922	4535	Vv3s0132g00100	VIT_203s0132g00100			_prosite_code=PS00001,PS00005,PS00006,PS00008,PS00009_prosite_desc=N-glycosylation site,Protein kinase C phosphorylation site,Casein kinase II phosphorylation site,N-myristoylation site,Amidation site_psort_location=cytosol,cytosol/endoplasmic reticulum,cytosol/plasma membrane,endoplasmic reticulum,endoplasmic reticulum/plasma membrane,endoplasmic reticulum/vacuolar membrane,nuclear,plasma membra…
3	11454767	11455540	773	Vv3s0132g00110	VIT_203s0132g00110			_prosite_code=PS00001,PS00006,PS00008_prosite_desc=N-glycosylation site,Casein kinase II phosphorylation site,N-myristoylation site_psort_location=mitochondria,nuclear_psort_score=4,6_
3	11558352	11601487	43135					_
3	11598524	11619009	20485	Vv3s0132g00200	VIT_203s0132g00200	GO:0004491,GO:0005739,GO:0006573,GO:0006979,GO:0008152,GO:0016491,GO:0055114	methylmalonate-semialdehyde dehydrogenase (acylating) activity,mitochondrion,valine metabolic process,response to oxidative stress,metabolic process,oxidoreductase activity,oxidation reduction	pfam_code=PF00171_pfam_desc=Aldehyde dehydrogenase family_kegg_ec=ec:1.2.1.27_kegg_ecdesc=methylmalonate-semialdehyde dehydrogenase (acylating)_po_id=PO:0000005,PO:0000013,PO:0000037,PO:0000084,PO:0000230,PO:0000293,PO:0001054,PO:0001078,PO:0001081,PO:0001185,PO:0004507,PO:0007064,PO:0007095,PO:0007098,PO:0007103,PO:0007115,PO:0007123,PO:0007611,PO:0007616,PO:0008019,PO:0008034,PO:0009005,PO:0009…
3	12126956	12170700	43744					_
3	12160674	12163148	2474	Vv3s0132g00430	VIT_203s0132g00430	GO:0000166,GO:0003677,GO:0003774,GO:0003777,GO:0005524,GO:0005874,GO:0006281,GO:0007018,GO:0009507	nucleotide binding,DNA binding,motor activity,microtubule motor activity,ATP binding,microtubule,DNA repair,microtubule-based movement,chloroplast	pfam_code=PF00225_pfam_desc=Kinesin motor domain_po_id=PO:0000013,PO:0000037,PO:0000230,PO:0001016,PO:0001017,PO:0001054,PO:0001078,PO:0001081,PO:0001185,PO:0004507,PO:0006345,PO:0007064,PO:0007095,PO:0007098,PO:0007103,PO:0007115,PO:0007123,PO:0007611,PO:0007616,PO:0008019,PO:0008034,PO:0009005,PO:0009006,PO:0009009,PO:0009010,PO:0009025,PO:0009029,PO:0009030,PO:0009031,PO:0009032,PO:0009046,PO:…
3	12166242	12166828	586	Vv3s0132g00440	VIT_203s0132g00440			_prosite_code=PS00006_prosite_desc=Casein kinase II phosphorylation site_psort_location=cytosol,extracellular,mitochondria_psort_score=5,4,2_
3	12226033	12309403	83370					_
3	12256602	12270440	13838	Vv3s0167g00070	VIT_203s0167g00070	GO:0003677,GO:0003700,GO:0005634,GO:0006350,GO:0006355,GO:0043565,GO:0045449	DNA binding,transcription factor activity,nucleus,transcription,regulation of transcription, DNA-dependent,sequence-specific DNA binding,regulation of transcription	pfam_code=PF01486_pfam_desc=K-box region_po_id=PO:0000013,PO:0000016,PO:0000026,PO:0000037,PO:0000084,PO:0000230,PO:0001016,PO:0001017,PO:0001054,PO:0001078,PO:0001081,PO:0001185,PO:0003021,PO:0004507,PO:0005059,PO:0006081,PO:0006307,PO:0006345,PO:0007064,PO:0007095,PO:0007098,PO:0007103,PO:0007115,PO:0007123,PO:0007611,PO:0007616,PO:0008019,PO:0008034,PO:0009005,PO:0009006,PO:0009009,PO:0009010,…
3	12286338	12294983	8645	Vv3s0167g00100	VIT_203s0167g00100	GO:0003677,GO:0003700,GO:0005634,GO:0006350,GO:0006355,GO:0016491,GO:0032440,GO:0043565,GO:0045449,GO:0055114	DNA binding,transcription factor activity,nucleus,transcription,regulation of transcription, DNA-dependent,oxidoreductase activity,2-alkenal reductase activity,sequence-specific DNA binding,regulation of transcription,oxidation reduction	pfam_code=PF00319_pfam_desc=SRF-type transcription factor (DNA-binding and dimerisation domain)_tmhmm_type=IN_prosite_code=PS00005,PS00006,PS00350,PS50066_prosite_desc=Protein kinase C phosphorylation site,Casein kinase II phosphorylation site,MADS-box domain signature,MADS-box domain profile_psort_location=nuclear_psort_score=8_smart_code=SM00432_smart_def=Unknown_
3	12360824	12541435	180611					_
3	12421539	12422888	1349	Vv3s0167g00130	VIT_203s0167g00130	GO:0006810,GO:0016020,GO:0016021,GO:0016192	transport,membrane,integral to membrane,vesicle-mediated transport	po_id=PO:0000005,PO:0000013,PO:0000037,PO:0000230,PO:0001054,PO:0001078,PO:0001081,PO:0001185,PO:0004507,PO:0006345,PO:0007064,PO:0007095,PO:0007098,PO:0007103,PO:0007115,PO:0007123,PO:0007611,PO:0007616,PO:0008019,PO:0008034,PO:0009005,PO:0009006,PO:0009009,PO:0009010,PO:0009025,PO:0009029,PO:0009030,PO:0009031,PO:0009032,PO:0009046,PO:0009047,PO:0009052,PO:0020030,PO:0020038,PO:0020091,PO:00201…
3	12485371	12485512	141	Vv3s0167g00150	VIT_203s0167g00150			_prosite_code=PS00001_prosite_desc=N-glycosylation site_psort_location=chloroplast,cytosol,cytosol/nuclear,nuclear_psort_score=6,4,4.5,3_
3	12617040	12650364	33324					_
3	12621100	12621407	307	Vv3s0167g00210	VIT_203s0167g00210			_prosite_code=PS00005,PS00006,PS00008_prosite_desc=Protein kinase C phosphorylation site,Casein kinase II phosphorylation site,N-myristoylation site_psort_location=chloroplast,cytosol,cytosol/plasma membrane,extracellular,nuclear_psort_score=5,3,2,3,2_
3	12623025	12624104	1079	Vv3s0167g00220	VIT_203s0167g00220	GO:0004672,GO:0005524,GO:0006468	protein kinase activity,ATP binding,protein amino acid phosphorylation	_prosite_code=PS00006,PS00008_prosite_desc=Casein kinase II phosphorylation site,N-myristoylation site_psort_location=chloroplast,nuclear_psort_score=5,7_
3	12630163	12630937	774	Vv3s0110g00010	VIT_203s0110g00010			_prosite_code=PS00001,PS00004,PS00005,PS00006,PS00007,PS00008_prosite_desc=N-glycosylation site,cAMP- and cGMP-dependent protein kinase phosphorylation site,Protein kinase C phosphorylation site,Casein kinase II phosphorylation site,Tyrosine kinase phosphorylation site,N-myristoylation site_psort_location=plasma membrane_psort_score=10_
3	12633128	12638121	4993	Vv3s0110g00020	VIT_203s0110g00020			_prosite_code=PS00004,PS00005,PS00006,PS00008,PS50297_prosite_desc=cAMP- and cGMP-dependent protein kinase phosphorylation site,Protein kinase C phosphorylation site,Casein kinase II phosphorylation site,N-myristoylation site,Ankyrin repeat region circular profile_psort_location=cytosol/nuclear,nuclear_psort_score=6.5,7_
3	12643977	12646828	2851	Vv3s0110g00030	VIT_203s0110g00030			_prosite_code=PS00005,PS00006,PS00007,PS50297_prosite_desc=Protein kinase C phosphorylation site,Casein kinase II phosphorylation site,Tyrosine kinase phosphorylation site,Ankyrin repeat region circular profile_psort_location=chloroplast,mitochondria_psort_score=4,6_
3	12699021	12799402	100381					_
3	12780417	12797297	16880	Vv3s0110g00080	VIT_203s0110g00080			_prosite_code=PS00001,PS00004,PS00005,PS00006,PS00007,PS00008,PS50297_prosite_desc=N-glycosylation site,cAMP- and cGMP-dependent protein kinase phosphorylation site,Protein kinase C phosphorylation site,Casein kinase II phosphorylation site,Tyrosine kinase phosphorylation site,N-myristoylation site,Ankyrin repeat region circular profile_psort_location=plasma membrane_psort_score=10_
3	13102494	13149505	47011					_
3	13104542	13109765	5223	Vv3s0110g00270	VIT_203s0110g00270			_prosite_code=PS00005_prosite_desc=Protein kinase C phosphorylation site_psort_location=chloroplast/mitochondria,cytosol,cytosol/nuclear,mitochondria,nuclear_psort_score=3,3,5,4,3_
3	13123817	13124369	552	Vv3s0110g00280	VIT_203s0110g00280			_prosite_code=PS00005,PS00006,PS00008_prosite_desc=Protein kinase C phosphorylation site,Casein kinase II phosphorylation site,N-myristoylation site_psort_location=chloroplast,cytosol_psort_score=4,6_
3	13148502	13149324	822	Vv3s0110g00290	VIT_203s0110g00290			_prosite_code=PS00001,PS00005,PS00006,PS00008,PS50315_prosite_desc=N-glycosylation site,Protein kinase C phosphorylation site,Casein kinase II phosphorylation site,N-myristoylation site,Glycine-rich region profile_psort_location=cytosol_psort_score=12_
3	13204829	13220751	15922	Vv3s0110g00310	VIT_203s0110g00310	GO:0003824,GO:0005488,GO:0008152,GO:0016491,GO:0045551,GO:0055114	catalytic activity,binding,metabolic process,oxidoreductase activity,cinnamyl-alcohol dehydrogenase activity,oxidation reduction	_prosite_code=PS00001,PS00005,PS00006,PS00007_prosite_desc=N-glycosylation site,Protein kinase C phosphorylation site,Casein kinase II phosphorylation site,Tyrosine kinase phosphorylation site_psort_location=chloroplast_psort_score=10_
3	13206922	13240505	33583					_
3	13223409	13230139	6730	Vv3s0110g00320	VIT_203s0110g00320	GO:0003824,GO:0005488,GO:0008152	catalytic activity,binding,metabolic process	_prosite_code=PS00001,PS00005,PS00006,PS00007,PS00008_prosite_desc=N-glycosylation site,Protein kinase C phosphorylation site,Casein kinase II phosphorylation site,Tyrosine kinase phosphorylation site,N-myristoylation site_psort_location=chloroplast,cytosol/nuclear,nuclear_psort_score=4,3.5,5.5_
3	13232875	13234255	1380	Vv3s0110g00330	VIT_203s0110g00330			_prosite_code=PS00005_prosite_desc=Protein kinase C phosphorylation site_psort_location=chloroplast,cytosol_psort_score=6,6_
3	13234255	13240292	6037	Vv3s0110g00340	VIT_203s0110g00340	GO:0003824,GO:0005488,GO:0008152,GO:0016853,GO:0044237,GO:0050662	catalytic activity,binding,metabolic process,isomerase activity,cellular metabolic process,coenzyme binding	_prosite_code=PS00005,PS00006,PS00008_prosite_desc=Protein kinase C phosphorylation site,Casein kinase II phosphorylation site,N-myristoylation site_psort_location=cytosol,mitochondria_psort_score=5,6_
3	13483922	13526084	42162					_
3	14764005	15023665	259660					_
3	14771758	14773578	1820	Vv3s0017g00380	VIT_203s0017g00380			_psort_location=cytosol_psort_score=8_
3	14783386	14784273	887	Vv3s0017g00390	VIT_203s0017g00390			_prosite_code=PS00004,PS00005,PS00008_prosite_desc=cAMP- and cGMP-dependent protein kinase phosphorylation site,Protein kinase C phosphorylation site,N-myristoylation site_psort_location=chloroplast,chloroplast/mitochondria,cytosol/endoplasmic reticulum,endoplasmic reticulum,endoplasmic reticulum/vacuolar membrane,extracellular_psort_score=5,3,2,3,2,2_
3	14837325	14838387	1062	Vv3s0017g00410	VIT_203s0017g00410	GO:0004725,GO:0016787	protein tyrosine phosphatase activity,hydrolase activity	po_id=PO:0000013,PO:0000037,PO:0000084,PO:0000230,PO:0001016,PO:0001017,PO:0001054,PO:0001078,PO:0001081,PO:0001185,PO:0004507,PO:0006345,PO:0007064,PO:0007095,PO:0007098,PO:0007103,PO:0007115,PO:0007123,PO:0007611,PO:0007616,PO:0008019,PO:0008034,PO:0009005,PO:0009006,PO:0009009,PO:0009010,PO:0009025,PO:0009029,PO:0009030,PO:0009031,PO:0009032,PO:0009046,PO:0009047,PO:0009052,PO:0020030,PO:00200…
3	14838440	14852892	14452	Vv3s0017g00420	VIT_203s0017g00420	GO:0003824,GO:0004725,GO:0008152,GO:0016787	catalytic activity,protein tyrosine phosphatase activity,metabolic process,hydrolase activity	po_id=PO:0000013,PO:0000037,PO:0000084,PO:0000230,PO:0001016,PO:0001017,PO:0001054,PO:0001078,PO:0001081,PO:0001185,PO:0004507,PO:0006345,PO:0007064,PO:0007095,PO:0007098,PO:0007103,PO:0007115,PO:0007123,PO:0007611,PO:0007616,PO:0008019,PO:0008034,PO:0009005,PO:0009006,PO:0009009,PO:0009010,PO:0009025,PO:0009029,PO:0009030,PO:0009031,PO:0009032,PO:0009046,PO:0009047,PO:0009052,PO:0020030,PO:00200…
3	14881927	14892856	10929	Vv3s0017g00440	VIT_203s0017g00440	GO:0003677,GO:0003700,GO:0004871,GO:0005634,GO:0005834,GO:0006350,GO:0006355,GO:0007186,GO:0043565,GO:0045449	DNA binding,transcription factor activity,signal transducer activity,nucleus,heterotrimeric G-protein complex,transcription,regulation of transcription, DNA-dependent,G-protein coupled receptor protein signaling pathway,sequence-specific DNA binding,regulation of transcription	pfam_code=PF00319_pfam_desc=SRF-type transcription factor (DNA-binding and dimerisation domain)_po_id=PO:0000013,PO:0000037,PO:0000084,PO:0000230,PO:0001054,PO:0001078,PO:0001081,PO:0001185,PO:0004507,PO:0006339,PO:0006340,PO:0007064,PO:0007095,PO:0007098,PO:0007103,PO:0007115,PO:0007123,PO:0007611,PO:0007616,PO:0008019,PO:0008034,PO:0009001,PO:0009005,PO:0009006,PO:0009009,PO:0009010,PO:0009025,…
3	14893098	14893705	607	Vv3s0017g00450	VIT_203s0017g00450	GO:0003677,GO:0003700,GO:0005634,GO:0006350,GO:0006355,GO:0016491,GO:0032440,GO:0043565,GO:0045449,GO:0055114	DNA binding,transcription factor activity,nucleus,transcription,regulation of transcription, DNA-dependent,oxidoreductase activity,2-alkenal reductase activity,sequence-specific DNA binding,regulation of transcription,oxidation reduction	pfam_code=PF00319_pfam_desc=SRF-type transcription factor (DNA-binding and dimerisation domain)_tmhmm_type=IN_prosite_code=PS00004,PS00005,PS00006,PS50066_prosite_desc=cAMP- and cGMP-dependent protein kinase phosphorylation site,Protein kinase C phosphorylation site,Casein kinase II phosphorylation site,MADS-box domain profile_psort_location=cytosol/nuclear,nuclear_psort_score=4,6.5_smart_code=SM…
3	14960750	14980463	19713	Vv3s0017g00460	VIT_203s0017g00460	GO:0003824,GO:0004725,GO:0008152,GO:0016787	catalytic activity,protein tyrosine phosphatase activity,metabolic process,hydrolase activity	po_id=PO:0000013,PO:0000037,PO:0000084,PO:0000230,PO:0001016,PO:0001017,PO:0001054,PO:0001078,PO:0001081,PO:0001185,PO:0004507,PO:0006345,PO:0007064,PO:0007095,PO:0007098,PO:0007103,PO:0007115,PO:0007123,PO:0007611,PO:0007616,PO:0008019,PO:0008034,PO:0009005,PO:0009006,PO:0009009,PO:0009010,PO:0009025,PO:0009029,PO:0009030,PO:0009031,PO:0009032,PO:0009046,PO:0009047,PO:0009052,PO:0020030,PO:00200…
3	15013568	15014879	1311	Vv3s0017g00480	VIT_203s0017g00480			_prosite_code=PS00001,PS00005,PS00008,PS00294_prosite_desc=N-glycosylation site,Protein kinase C phosphorylation site,N-myristoylation site,Prenyl group binding site (CAAX box)_psort_location=chloroplast,mitochondria,nuclear_psort_score=5,3,3_
3	15021585	15047380	25795	Vv3s0017g00490	VIT_203s0017g00490	GO:0005093,GO:0015031,GO:0043087	Rab GDP-dissociation inhibitor activity,protein transport,regulation of GTPase activity	pfam_code=PF00996_pfam_desc=GDP dissociation inhibitor_po_id=PO:0000013,PO:0000037,PO:0000084,PO:0000230,PO:0000293,PO:0001016,PO:0001017,PO:0001054,PO:0001078,PO:0001081,PO:0001185,PO:0004507,PO:0006345,PO:0007064,PO:0007095,PO:0007098,PO:0007103,PO:0007115,PO:0007123,PO:0007611,PO:0007616,PO:0008019,PO:0008034,PO:0009005,PO:0009006,PO:0009009,PO:0009010,PO:0009025,PO:0009029,PO:0009030,PO:00090…
3	15089421	15121069	31648					_
3	15117057	15117570	513	Vv3s0017g00500	VIT_203s0017g00500		hmm_coord=19-37,56-79	_prosite_code=PS00005_prosite_desc=Protein kinase C phosphorylation site_psort_location=chloroplast_psort_score=9_
3	15118889	15122036	3147	Vv3s0017g00510	VIT_203s0017g00510	GO:0005515,GO:0016301,GO:0016491,GO:0032440,GO:0055114	protein binding,kinase activity,oxidoreductase activity,2-alkenal reductase activity,oxidation reduction	pfam_code=PF08263_pfam_desc=Leucine rich repeat N-terminal domain_po_id=PO:0000013,PO:0000037,PO:0001054,PO:0001078,PO:0001081,PO:0004507,PO:0007095,PO:0007103,PO:0007115,PO:0007123,PO:0007611,PO:0007616,PO:0008034,PO:0009009,PO:0009010,PO:0009025,PO:0009031,PO:0009046,PO:0009047,PO:0020137_po_term=cauline leaf,shoot apex,4 leaf senescence stage,E expanded cotyledon stage,F mature embryo stage,D …
3	15269005	15316617	47612					_
3	15307069	15312462	5393	Vv3s0017g00620	VIT_203s0017g00620	GO:0005506,GO:0016491,GO:0016702,GO:0045431,GO:0050589,GO:0055114	iron ion binding,oxidoreductase activity,oxidoreductase activity, acting on single donors with incorporation of molecular oxygen, incorporation of two atoms of oxygen,flavonol synthase activity,leucocyanidin oxygenase activity,oxidation reduction	pfam_code=PF03171_pfam_desc=2OG-Fe(II) oxygenase superfamily_po_id=PO:0000013,PO:0000037,PO:0000230,PO:0001054,PO:0001185,PO:0007064,PO:0007095,PO:0007098,PO:0007103,PO:0007115,PO:0007123,PO:0007611,PO:0007616,PO:0008019,PO:0008034,PO:0009005,PO:0009006,PO:0009009,PO:0009025,PO:0009029,PO:0009030,PO:0009031,PO:0009032,PO:0009046,PO:0009047,PO:0020030,PO:0020038,PO:0020091,PO:0020100,PO:0020137_po…
3	15516600	15531977	15377					_
3	15520675	15521254	579	Vv3s0017g00660	VIT_203s0017g00660			_prosite_code=PS00004,PS00005,PS00006,PS00007,PS00008,PS00342_prosite_desc=cAMP- and cGMP-dependent protein kinase phosphorylation site,Protein kinase C phosphorylation site,Casein kinase II phosphorylation site,Tyrosine kinase phosphorylation site,N-myristoylation site,Microbodies C-terminal targeting signal_psort_location=cytosol,nuclear_psort_score=4,7_
3	15529866	15532640	2774	Vv3s0017g00670	VIT_203s0017g00670	GO:0005515,GO:0008270,GO:0046872	protein binding,zinc ion binding,metal ion binding	pfam_code=PF00097_pfam_desc=Zinc finger, C3HC4 type (RING finger)_po_id=PO:0000013,PO:0000025,PO:0000037,PO:0000230,PO:0001054,PO:0001078,PO:0001081,PO:0001185,PO:0004507,PO:0007064,PO:0007095,PO:0007098,PO:0007103,PO:0007115,PO:0007123,PO:0007611,PO:0007616,PO:0008019,PO:0008034,PO:0009005,PO:0009006,PO:0009009,PO:0009010,PO:0009025,PO:0009029,PO:0009030,PO:0009031,PO:0009032,PO:0009046,PO:00090…
3	15626005	15704613	78608					_
3	15629156	15629537	381	Vv3s0017g00720	VIT_203s0017g00720			_psort_location=cytosol_psort_score=7_
3	15631094	15631942	848	Vv3s0017g00730	VIT_203s0017g00730			_prosite_code=PS00005,PS00006,PS00008_prosite_desc=Protein kinase C phosphorylation site,Casein kinase II phosphorylation site,N-myristoylation site_psort_location=chloroplast,chloroplast/mitochondria,cytosol,extracellular,mitochondria,peroxisome_psort_score=2,2,2,2,2,4_
3	15707331	15751684	44353					_
3	15730335	15731410	1075	Vv3s0017g00760	VIT_203s0017g00760	GO:0005643,GO:0006913,GO:0017056	nuclear pore,nucleocytoplasmic transport,structural constituent of nuclear pore	_prosite_code=PS00001,PS00004,PS00005,PS00006,PS00008_prosite_desc=N-glycosylation site,cAMP- and cGMP-dependent protein kinase phosphorylation site,Protein kinase C phosphorylation site,Casein kinase II phosphorylation site,N-myristoylation site_psort_location=chloroplast_psort_score=14_tp_loc=_
3	16071367	16174392	103025					_
3	16128955	16130695	1740	Vv3s0017g00900	VIT_203s0017g00900	GO:0000166,GO:0004721,GO:0005515,GO:0005524,GO:0006915,GO:0006952,GO:0016787	nucleotide binding,phosphoprotein phosphatase activity,protein binding,ATP binding,apoptosis,defense response,hydrolase activity	_prosite_code=PS00001,PS00004,PS00005,PS00006,PS00007,PS00008,PS50319_prosite_desc=N-glycosylation site,cAMP- and cGMP-dependent protein kinase phosphorylation site,Protein kinase C phosphorylation site,Casein kinase II phosphorylation site,Tyrosine kinase phosphorylation site,N-myristoylation site,Leucine-rich region profile_psort_location=cytosol_psort_score=8_tp_loc=_
3	16133407	16133638	231	Vv3s0017g00910	VIT_203s0017g00910			_prosite_code=PS00006_prosite_desc=Casein kinase II phosphorylation site_psort_location=nuclear_psort_score=11.5_
3	16159522	16162175	2653	Vv3s0017g00920	VIT_203s0017g00920	GO:0000166,GO:0004721,GO:0005515,GO:0005524,GO:0006915,GO:0006952,GO:0016787	nucleotide binding,phosphoprotein phosphatase activity,protein binding,ATP binding,apoptosis,defense response,hydrolase activity	pfam_code=PF00931_pfam_desc=NB-ARC domain_prosite_code=PS00001,PS00005,PS00006,PS00007,PS00008,PS00017,PS00029,PS50319_prosite_desc=N-glycosylation site,Protein kinase C phosphorylation site,Casein kinase II phosphorylation site,Tyrosine kinase phosphorylation site,N-myristoylation site,ATP/GTP-binding site motif A (P-loop),Leucine zipper pattern,Leucine-rich region profile_psort_location=cytosol…
3	16567624	16585730	18106					_
3	16574356	16574985	629	Vv3s0017g01050	VIT_203s0017g01050		hmm_coord=25-44	_psort_location=nuclear_psort_score=7_
3	16584475	16598889	14414	Vv3s0017g01060	VIT_203s0017g01060	GO:0003755,GO:0005737,GO:0006457,GO:0016853	peptidyl-prolyl cis-trans isomerase activity,cytoplasm,protein folding,isomerase activity	pfam_code=PF00254_pfam_desc=FKBP-type peptidyl-prolyl cis-trans isomerase_kegg_ec=ec:5.2.1.8_kegg_ecdesc=peptidylprolyl isomerase_po_id=PO:0000013,PO:0000037,PO:0000084,PO:0000230,PO:0000293,PO:0001016,PO:0001017,PO:0001054,PO:0001078,PO:0001081,PO:0001185,PO:0004507,PO:0006345,PO:0007064,PO:0007095,PO:0007098,PO:0007103,PO:0007115,PO:0007123,PO:0007131,PO:0007611,PO:0007616,PO:0008019,PO:0008034…
3	16640516	16642082	1566	Vv3s0017g01070	VIT_203s0017g01070	GO:0004497,GO:0005506,GO:0009055,GO:0016491,GO:0020037,GO:0046872,GO:0055114,GO:0070330	monooxygenase activity,iron ion binding,electron carrier activity,oxidoreductase activity,heme binding,metal ion binding,oxidation reduction,aromatase activity	pfam_code=PF00067_pfam_desc=Cytochrome P450_po_id=PO:0000013,PO:0000037,PO:0000230,PO:0001054,PO:0001185,PO:0007064,PO:0007098,PO:0007115,PO:0007611,PO:0007616,PO:0008034,PO:0009005,PO:0009006,PO:0009009,PO:0009025,PO:0009029,PO:0009030,PO:0009031,PO:0009032,PO:0009046,PO:0009052,PO:0020091,PO:0020100,PO:0020137_po_term=cauline leaf,shoot apex,inflorescence meristem,4 leaf senescence stage,C glob…
3	16642005	16700044	58039					_
3	16649673	16650636	963	Vv3s0017g01080	VIT_203s0017g01080			_prosite_code=PS00006,PS00008_prosite_desc=Casein kinase II phosphorylation site,N-myristoylation site_psort_location=chloroplast,extracellular_psort_score=3,6_
3	16654191	16659203	5012	Vv3s0017g01090	VIT_203s0017g01090			_psort_location=chloroplast,cytosol,cytosol/endoplasmic reticulum_psort_score=4,7,4_
3	16692730	16702257	9527	Vv3s0017g01120	VIT_203s0017g01120			_prosite_code=PS00001,PS00005,PS00006,PS00007,PS00008,PS00009_prosite_desc=N-glycosylation site,Protein kinase C phosphorylation site,Casein kinase II phosphorylation site,Tyrosine kinase phosphorylation site,N-myristoylation site,Amidation site_psort_location=chloroplast_psort_score=8_
3	17139005	17163477	24472					_
3	17152447	17154196	1749	Vv3s0017g01270	VIT_203s0017g01270			_prosite_code=PS00001,PS00005,PS00009_prosite_desc=N-glycosylation site,Protein kinase C phosphorylation site,Amidation site_psort_location=cytosol_psort_score=11_
3	17161780	17167061	5281	Vv3s0017g01280	VIT_203s0017g01280	GO:0000166,GO:0005524,GO:0015416,GO:0016020,GO:0016787,GO:0016887,GO:0017111	nucleotide binding,ATP binding,phosphonate transmembrane-transporting ATPase activity,membrane,hydrolase activity,ATPase activity,nucleoside-triphosphatase activity	pfam_code=PF00005,PF01061_pfam_desc=ABC transporter,ABC-2 type transporter_po_id=PO:0000013,PO:0000016,PO:0000037,PO:0000084,PO:0000230,PO:0000293,PO:0001016,PO:0001054,PO:0001078,PO:0001081,PO:0001185,PO:0004507,PO:0007064,PO:0007095,PO:0007098,PO:0007103,PO:0007115,PO:0007123,PO:0007611,PO:0007616,PO:0008019,PO:0008034,PO:0009005,PO:0009006,PO:0009009,PO:0009010,PO:0009025,PO:0009029,PO:0009030…
3	17891887	17906378	14491	Vv3s0017g01730	VIT_203s0017g01730	GO:0005515,GO:0009507,GO:0009536,GO:0009793,GO:0010027,GO:0016226	protein binding,chloroplast,plastid,embryonic development ending in seed dormancy,thylakoid membrane organization,iron-sulfur cluster assembly	pfam_code=PF01458_pfam_desc=Uncharacterized protein family (UPF0051)_po_id=PO:0000013,PO:0000037,PO:0000230,PO:0001054,PO:0001078,PO:0001081,PO:0001185,PO:0004507,PO:0007064,PO:0007095,PO:0007098,PO:0007103,PO:0007115,PO:0007123,PO:0007611,PO:0007616,PO:0008019,PO:0008034,PO:0009005,PO:0009006,PO:0009009,PO:0009010,PO:0009025,PO:0009029,PO:0009030,PO:0009031,PO:0009032,PO:0009046,PO:0009047,PO:00…
3	17897005	17921323	24318					_
3	17907033	17916785	9752	Vv3s0017g01740	VIT_203s0017g01740	GO:0005509,GO:0005544,GO:0005773	calcium ion binding,calcium-dependent phospholipid binding,vacuole	pfam_code=PF00191_pfam_desc=Annexin_po_id=PO:0000005,PO:0000013,PO:0000037,PO:0000084,PO:0000230,PO:0000256,PO:0001016,PO:0001017,PO:0001054,PO:0001078,PO:0001081,PO:0001185,PO:0003003,PO:0004507,PO:0005013,PO:0005772,PO:0006036,PO:0006345,PO:0007064,PO:0007095,PO:0007098,PO:0007103,PO:0007115,PO:0007123,PO:0007131,PO:0007611,PO:0007616,PO:0008019,PO:0008034,PO:0009001,PO:0009005,PO:0009006,PO:00…
3	17916785	17917187	402	Vv3s0017g01750	VIT_203s0017g01750			_
3	17918916	17928021	9105	Vv3s0017g01760	VIT_203s0017g01760	GO:0003824,GO:0003867,GO:0003992,GO:0008483,GO:0016740,GO:0030170	catalytic activity,4-aminobutyrate transaminase activity,N2-acetyl-L-ornithine:2-oxoglutarate 5-aminotransferase activity,transaminase activity,transferase activity,pyridoxal phosphate binding	pfam_code=PF00202_pfam_desc=Aminotransferase class-III_po_id=PO:0000005,PO:0000013,PO:0000037,PO:0000084,PO:0000230,PO:0000293,PO:0001016,PO:0001017,PO:0001054,PO:0001078,PO:0001081,PO:0001185,PO:0004507,PO:0006345,PO:0007064,PO:0007095,PO:0007098,PO:0007103,PO:0007115,PO:0007123,PO:0007131,PO:0007611,PO:0007616,PO:0008019,PO:0008034,PO:0009001,PO:0009005,PO:0009006,PO:0009009,PO:0009010,PO:00090…
3	18548005	18583058	35053					_
3	18554584	18570746	16162	Vv3s0017g02030	VIT_203s0017g02030			_prosite_code=PS00005,PS00006,PS00009_prosite_desc=Protein kinase C phosphorylation site,Casein kinase II phosphorylation site,Amidation site_psort_location=nuclear_psort_score=7_
3	18574617	18584369	9752	Vv3s0017g02040	VIT_203s0017g02040			_prosite_code=PS00001,PS00005,PS00006,PS00008_prosite_desc=N-glycosylation site,Protein kinase C phosphorylation site,Casein kinase II phosphorylation site,N-myristoylation site_psort_location=chloroplast,cytosol/mitochondria,cytosol/nuclear,mitochondria,nuclear_psort_score=5,2.5,3,3.5,4.5_
3	18587005	18634566	47561					_
3	18627063	18632441	5378	Vv3s0017g02060	VIT_203s0017g02060			_prosite_code=PS00004,PS50079_prosite_desc=cAMP- and cGMP-dependent protein kinase phosphorylation site,Bipartite nuclear localization signal profile_psort_location=chloroplast,cytosol,cytosol/nuclear,nuclear,plasma membrane_psort_score=2,3.5,4.5,4.5,3_
3	18758005	18790675	32670					_
3	18787663	18790266	2603	Vv3s0017g02110	VIT_203s0017g02110	GO:0008152,GO:0016740,GO:0016757,GO:0016758,GO:0047213	metabolic process,transferase activity,transferase activity, transferring glycosyl groups,transferase activity, transferring hexosyl groups,anthocyanidin 3-O-glucosyltransferase activity	po_id=PO:0000005,PO:0000013,PO:0000014,PO:0000037,PO:0000230,PO:0001054,PO:0001078,PO:0001081,PO:0001185,PO:0004507,PO:0007064,PO:0007095,PO:0007098,PO:0007103,PO:0007115,PO:0007123,PO:0007611,PO:0007616,PO:0008019,PO:0008034,PO:0009005,PO:0009006,PO:0009009,PO:0009010,PO:0009025,PO:0009029,PO:0009030,PO:0009031,PO:0009032,PO:0009046,PO:0009047,PO:0009052,PO:0020030,PO:0020038,PO:0020091,PO:00201…
3	18846513	18863447	16934	Vv3s0017g02140	VIT_203s0017g02140	GO:0008152,GO:0016740,GO:0016757,GO:0016758,GO:0047213	metabolic process,transferase activity,transferase activity, transferring glycosyl groups,transferase activity, transferring hexosyl groups,anthocyanidin 3-O-glucosyltransferase activity	po_id=PO:0000005,PO:0000013,PO:0000014,PO:0000037,PO:0000230,PO:0001054,PO:0001078,PO:0001081,PO:0001185,PO:0004507,PO:0007064,PO:0007095,PO:0007098,PO:0007103,PO:0007115,PO:0007123,PO:0007611,PO:0007616,PO:0008019,PO:0008034,PO:0009006,PO:0009009,PO:0009010,PO:0009025,PO:0009029,PO:0009030,PO:0009031,PO:0009032,PO:0009046,PO:0009047,PO:0009052,PO:0020030,PO:0020038,PO:0020091,PO:0020100,PO:00201…
3	18850185	18873215	23030					_
3	18883885	18901947	18062					_
3	18899575	18900719	1144	Vv3s0017g02150	VIT_203s0017g02150			_prosite_code=PS00005,PS00294,PS00678_prosite_desc=Protein kinase C phosphorylation site,Prenyl group binding site (CAAX box),Trp-Asp (WD) repeats signature_psort_location=chloroplast_psort_score=10_
3	19077181	19089102	11921	Vv3s0017g02290	VIT_203s0017g02290			po_id=PO:0000005,PO:0000013,PO:0000037,PO:0000084,PO:0000230,PO:0000293,PO:0001054,PO:0001078,PO:0001081,PO:0001185,PO:0004507,PO:0007064,PO:0007095,PO:0007098,PO:0007103,PO:0007115,PO:0007123,PO:0007611,PO:0007616,PO:0008019,PO:0008034,PO:0009001,PO:0009005,PO:0009006,PO:0009009,PO:0009010,PO:0009025,PO:0009029,PO:0009030,PO:0009031,PO:0009032,PO:0009046,PO:0009047,PO:0009052,PO:0020030,PO:00200…
3	19081593	19096135	14542					_
3	19092644	19104371	11727	Vv3s0017g02300	VIT_203s0017g02300	GO:0008168,GO:0016740	methyltransferase activity,transferase activity	po_id=PO:0000013,PO:0000037,PO:0001054,PO:0001078,PO:0001081,PO:0001185,PO:0004507,PO:0007064,PO:0007095,PO:0007098,PO:0007103,PO:0007115,PO:0007611,PO:0007616,PO:0008019,PO:0008034,PO:0009006,PO:0009009,PO:0009010,PO:0009025,PO:0009029,PO:0009030,PO:0009031,PO:0009032,PO:0009046,PO:0009047,PO:0020030,PO:0020038,PO:0020100,PO:0020137_po_term=cauline leaf,shoot apex,4 leaf senescence stage,E expan…
4	212860	224640	11780	Vv4s0008g00300	VIT_204s0008g00300	GO:0000166,GO:0004672,GO:0004674,GO:0004709,GO:0004713,GO:0004872,GO:0005515,GO:0005524,GO:0005886,GO:0006468,GO:0016020,GO:0016301,GO:0016491,GO:0016740,GO:0016773,GO:0032440,GO:0055114	nucleotide binding,protein kinase activity,protein serine/threonine kinase activity,MAP kinase kinase kinase activity,protein tyrosine kinase activity,receptor activity,protein binding,ATP binding,plasma membrane,protein amino acid phosphorylation,membrane,kinase activity,oxidoreductase activity,transferase activity,phosphotransferase activity, alcohol group as acceptor,2-alkenal reductase activi…	pfam_code=PF00069,PF07714,PF08263_pfam_desc=Protein kinase domain,Protein tyrosine kinase,Leucine rich repeat N-terminal domain_kegg_ec=ec:2.7.1.-_kegg_ecdesc=Transferases_po_id=PO:0000005,PO:0000013,PO:0000032,PO:0000037,PO:0000084,PO:0000230,PO:0001017,PO:0001018,PO:0001026,PO:0001054,PO:0001078,PO:0001081,PO:0001185,PO:0004507,PO:0006010,PO:0006014,PO:0006088,PO:0007064,PO:0007095,PO:0007098,P…
4	216282	254256	37974					_
4	227663	239766	12103	Vv4s0008g00310	VIT_204s0008g00310	GO:0000166,GO:0004672,GO:0004674,GO:0004709,GO:0004713,GO:0004872,GO:0005515,GO:0005524,GO:0005886,GO:0006468,GO:0016020,GO:0016301,GO:0016491,GO:0016740,GO:0016773,GO:0032440,GO:0055114	nucleotide binding,protein kinase activity,protein serine/threonine kinase activity,MAP kinase kinase kinase activity,protein tyrosine kinase activity,receptor activity,protein binding,ATP binding,plasma membrane,protein amino acid phosphorylation,membrane,kinase activity,oxidoreductase activity,transferase activity,phosphotransferase activity, alcohol group as acceptor,2-alkenal reductase activi…	pfam_code=PF00069,PF07714,PF08263_pfam_desc=Protein kinase domain,Protein tyrosine kinase,Leucine rich repeat N-terminal domain_kegg_ec=ec:2.7.1.-_kegg_ecdesc=Transferases_po_id=PO:0000005,PO:0000013,PO:0000032,PO:0000037,PO:0000084,PO:0000230,PO:0001017,PO:0001018,PO:0001026,PO:0001054,PO:0001078,PO:0001081,PO:0001185,PO:0004507,PO:0006010,PO:0006014,PO:0006088,PO:0007064,PO:0007095,PO:0007098,P…
4	240896	241284	388	Vv4s0008g00320	VIT_204s0008g00320	GO:0004672,GO:0004674,GO:0005524,GO:0006468,GO:0016301	protein kinase activity,protein serine/threonine kinase activity,ATP binding,protein amino acid phosphorylation,kinase activity	_prosite_code=PS00005,PS00006,PS00008,PS50011_prosite_desc=Protein kinase C phosphorylation site,Casein kinase II phosphorylation site,N-myristoylation site,Protein kinase domain profile_psort_location=cytosol_psort_score=9_tp_loc=_
4	241492	242123	631	Vv4s0008g00330	VIT_204s0008g00330	GO:0004672,GO:0004674,GO:0004872,GO:0005524,GO:0006468,GO:0016301	protein kinase activity,protein serine/threonine kinase activity,receptor activity,ATP binding,protein amino acid phosphorylation,kinase activity	po_id=PO:0000013,PO:0000037,PO:0000230,PO:0001054,PO:0001078,PO:0001081,PO:0001185,PO:0004507,PO:0006345,PO:0007064,PO:0007095,PO:0007098,PO:0007103,PO:0007115,PO:0007123,PO:0007611,PO:0007616,PO:0008019,PO:0008034,PO:0009005,PO:0009006,PO:0009009,PO:0009010,PO:0009025,PO:0009029,PO:0009030,PO:0009031,PO:0009032,PO:0009046,PO:0009047,PO:0009052,PO:0020030,PO:0020038,PO:0020091,PO:0020100,PO:00201…
4	258002	279395	21393	Vv4s0008g00340	VIT_204s0008g00340	GO:0000166,GO:0004672,GO:0004674,GO:0005515,GO:0005524,GO:0006468,GO:0016301,GO:0016491,GO:0016773,GO:0032440,GO:0055114	nucleotide binding,protein kinase activity,protein serine/threonine kinase activity,protein binding,ATP binding,protein amino acid phosphorylation,kinase activity,oxidoreductase activity,phosphotransferase activity, alcohol group as acceptor,2-alkenal reductase activity,oxidation reduction	pfam_code=PF08263_pfam_desc=Leucine rich repeat N-terminal domain_kegg_ec=ec:2.7.1.-_kegg_ecdesc=Transferases_po_id=PO:0000013,PO:0000037,PO:0000084,PO:0000230,PO:0001054,PO:0001078,PO:0001081,PO:0001185,PO:0004507,PO:0007064,PO:0007095,PO:0007098,PO:0007103,PO:0007115,PO:0007123,PO:0007611,PO:0007616,PO:0008019,PO:0008034,PO:0009001,PO:0009005,PO:0009006,PO:0009009,PO:0009010,PO:0009025,PO:00090…
4	271000	337334	66334					_
4	279482	280923	1441	Vv4s0008g00350	VIT_204s0008g00350	GO:0000166,GO:0004672,GO:0004674,GO:0004713,GO:0004872,GO:0005524,GO:0006468,GO:0016301	nucleotide binding,protein kinase activity,protein serine/threonine kinase activity,protein tyrosine kinase activity,receptor activity,ATP binding,protein amino acid phosphorylation,kinase activity	pfam_code=PF00069_pfam_desc=Protein kinase domain_po_id=PO:0000005,PO:0000013,PO:0000026,PO:0000037,PO:0000230,PO:0001054,PO:0001078,PO:0001081,PO:0001185,PO:0003003,PO:0003015,PO:0004507,PO:0005059,PO:0006203,PO:0007064,PO:0007095,PO:0007098,PO:0007103,PO:0007115,PO:0007123,PO:0007611,PO:0007616,PO:0008019,PO:0008034,PO:0009005,PO:0009006,PO:0009009,PO:0009010,PO:0009025,PO:0009029,PO:0009030,PO…
4	295142	300469	5327	Vv4s0008g00370	VIT_204s0008g00370	GO:0000166,GO:0004672,GO:0004674,GO:0004709,GO:0004713,GO:0005515,GO:0005524,GO:0006468,GO:0016301,GO:0016491,GO:0016740,GO:0016773,GO:0032440,GO:0055114	nucleotide binding,protein kinase activity,protein serine/threonine kinase activity,MAP kinase kinase kinase activity,protein tyrosine kinase activity,protein binding,ATP binding,protein amino acid phosphorylation,kinase activity,oxidoreductase activity,transferase activity,phosphotransferase activity, alcohol group as acceptor,2-alkenal reductase activity,oxidation reduction	pfam_code=PF00069,PF07714,PF08263_pfam_desc=Protein kinase domain,Protein tyrosine kinase,Leucine rich repeat N-terminal domain_kegg_ec=ec:2.7.1.-_kegg_ecdesc=Transferases_po_id=PO:0000013,PO:0000037,PO:0000084,PO:0000230,PO:0000293,PO:0001017,PO:0001054,PO:0001078,PO:0001081,PO:0001185,PO:0004507,PO:0007064,PO:0007095,PO:0007098,PO:0007103,PO:0007115,PO:0007123,PO:0007611,PO:0007616,PO:0008019,P…
4	300782	304919	4137	Vv4s0008g00380	VIT_204s0008g00380			_prosite_code=PS00001_prosite_desc=N-glycosylation site_psort_location=cytosol,cytosol/endoplasmic reticulum,extracellular,nuclear_psort_score=3.5,2.5,2,5_
4	313463	315952	2489	Vv4s0008g00390	VIT_204s0008g00390	GO:0000166,GO:0004672,GO:0004674,GO:0004709,GO:0004713,GO:0005515,GO:0005524,GO:0006468,GO:0016301,GO:0016491,GO:0016740,GO:0032440,GO:0055114	nucleotide binding,protein kinase activity,protein serine/threonine kinase activity,MAP kinase kinase kinase activity,protein tyrosine kinase activity,protein binding,ATP binding,protein amino acid phosphorylation,kinase activity,oxidoreductase activity,transferase activity,2-alkenal reductase activity,oxidation reduction	pfam_code=PF00069,PF07714_pfam_desc=Protein kinase domain,Protein tyrosine kinase_po_id=PO:0000013,PO:0000037,PO:0000084,PO:0000230,PO:0001017,PO:0001054,PO:0001078,PO:0001081,PO:0001185,PO:0004507,PO:0007064,PO:0007095,PO:0007098,PO:0007103,PO:0007115,PO:0007123,PO:0007611,PO:0007616,PO:0008019,PO:0008034,PO:0009005,PO:0009006,PO:0009009,PO:0009010,PO:0009025,PO:0009029,PO:0009030,PO:0009031,PO:…
4	321961	324242	2281	Vv4s0008g00400	VIT_204s0008g00400	GO:0000166,GO:0004672,GO:0004674,GO:0004709,GO:0004713,GO:0005515,GO:0005524,GO:0006468,GO:0016301,GO:0016491,GO:0016740,GO:0032440,GO:0055114	nucleotide binding,protein kinase activity,protein serine/threonine kinase activity,MAP kinase kinase kinase activity,protein tyrosine kinase activity,protein binding,ATP binding,protein amino acid phosphorylation,kinase activity,oxidoreductase activity,transferase activity,2-alkenal reductase activity,oxidation reduction	pfam_code=PF00069,PF07714_pfam_desc=Protein kinase domain,Protein tyrosine kinase_po_id=PO:0000013,PO:0000037,PO:0000084,PO:0000230,PO:0001017,PO:0001054,PO:0001078,PO:0001081,PO:0001185,PO:0004507,PO:0007064,PO:0007095,PO:0007098,PO:0007103,PO:0007115,PO:0007123,PO:0007611,PO:0007616,PO:0008019,PO:0008034,PO:0009005,PO:0009006,PO:0009009,PO:0009010,PO:0009025,PO:0009029,PO:0009030,PO:0009031,PO:…
4	324793	351171	26378	Vv4s0008g00410	VIT_204s0008g00410	GO:0000166,GO:0004672,GO:0004674,GO:0004709,GO:0004713,GO:0005515,GO:0005524,GO:0006468,GO:0016301,GO:0016491,GO:0016740,GO:0016773,GO:0032440,GO:0055114	nucleotide binding,protein kinase activity,protein serine/threonine kinase activity,MAP kinase kinase kinase activity,protein tyrosine kinase activity,protein binding,ATP binding,protein amino acid phosphorylation,kinase activity,oxidoreductase activity,transferase activity,phosphotransferase activity, alcohol group as acceptor,2-alkenal reductase activity,oxidation reduction	pfam_code=PF00069,PF07714,PF08263_pfam_desc=Protein kinase domain,Protein tyrosine kinase,Leucine rich repeat N-terminal domain_kegg_ec=ec:2.7.1.-_kegg_ecdesc=Transferases_po_id=PO:0000013,PO:0000037,PO:0000084,PO:0000230,PO:0001017,PO:0001054,PO:0001078,PO:0001081,PO:0001185,PO:0004507,PO:0007064,PO:0007095,PO:0007098,PO:0007103,PO:0007115,PO:0007123,PO:0007611,PO:0007616,PO:0008019,PO:0008034,P…
4	384065	404597	20532					_
4	397191	400374	3183	Vv4s0008g00440	VIT_204s0008g00440	GO:0000166,GO:0004672,GO:0004674,GO:0004709,GO:0004713,GO:0004872,GO:0005515,GO:0005524,GO:0005886,GO:0006468,GO:0016020,GO:0016301,GO:0016491,GO:0016740,GO:0016773,GO:0032440,GO:0055114	nucleotide binding,protein kinase activity,protein serine/threonine kinase activity,MAP kinase kinase kinase activity,protein tyrosine kinase activity,receptor activity,protein binding,ATP binding,plasma membrane,protein amino acid phosphorylation,membrane,kinase activity,oxidoreductase activity,transferase activity,phosphotransferase activity, alcohol group as acceptor,2-alkenal reductase activi…	pfam_code=PF00069,PF07714,PF08263_pfam_desc=Protein kinase domain,Protein tyrosine kinase,Leucine rich repeat N-terminal domain_kegg_ec=ec:2.7.1.-_kegg_ecdesc=Transferases_po_id=PO:0000013,PO:0000037,PO:0000084,PO:0000230,PO:0001017,PO:0001054,PO:0001078,PO:0001081,PO:0001185,PO:0004507,PO:0007064,PO:0007095,PO:0007098,PO:0007103,PO:0007115,PO:0007123,PO:0007611,PO:0007616,PO:0008019,PO:0008034,P…
4	401351	407901	6550	Vv4s0008g00450	VIT_204s0008g00450	GO:0003824,GO:0005524,GO:0006754,GO:0008152,GO:0008237,GO:0008270,GO:0015662,GO:0016020,GO:0016787	catalytic activity,ATP binding,ATP biosynthetic process,metabolic process,metallopeptidase activity,zinc ion binding,ATPase activity, coupled to transmembrane movement of ions, phosphorylative mechanism,membrane,hydrolase activity	pfam_code=PF00702,PF02130,PF05116,PF08282_pfam_desc=haloacid dehalogenase-like hydrolase,Uncharacterized protein family UPF0054,Sucrose-6F-phosphate phosphohydrolase,haloacid dehalogenase-like hydrolase_po_id=PO:0000013,PO:0000037,PO:0000084,PO:0000230,PO:0001016,PO:0001017,PO:0001054,PO:0001078,PO:0001081,PO:0001185,PO:0004507,PO:0006345,PO:0007064,PO:0007095,PO:0007098,PO:0007103,PO:0007115,PO:…
4	441326	454933	13607					_
4	450933	455984	5051	Vv4s0008g00510	VIT_204s0008g00510	GO:0005783,GO:0016020,GO:0016021	endoplasmic reticulum,membrane,integral to membrane	pfam_code=PF04511_pfam_desc=Der1-like family_po_id=PO:0000013,PO:0000037,PO:0000084,PO:0000230,PO:0001016,PO:0001017,PO:0001054,PO:0001078,PO:0001081,PO:0001185,PO:0004507,PO:0006345,PO:0007064,PO:0007095,PO:0007098,PO:0007103,PO:0007115,PO:0007123,PO:0007611,PO:0007616,PO:0008019,PO:0008034,PO:0009005,PO:0009006,PO:0009009,PO:0009010,PO:0009025,PO:0009029,PO:0009030,PO:0009031,PO:0009032,PO:0009…
4	2473704	2484260	10556					_
4	2476141	2484166	8025	Vv4s0008g02970	VIT_204s0008g02970	GO:0005488,GO:0005516,GO:0016740	binding,calmodulin binding,transferase activity	po_id=PO:0000005,PO:0000013,PO:0000037,PO:0000084,PO:0000230,PO:0001016,PO:0001017,PO:0001054,PO:0001078,PO:0001081,PO:0001185,PO:0004507,PO:0006345,PO:0007064,PO:0007095,PO:0007098,PO:0007103,PO:0007115,PO:0007123,PO:0007611,PO:0007616,PO:0008019,PO:0008034,PO:0009001,PO:0009005,PO:0009006,PO:0009009,PO:0009010,PO:0009025,PO:0009029,PO:0009030,PO:0009031,PO:0009032,PO:0009046,PO:0009047,PO:00090…
4	7381000	7427135	46135					_
4	7408096	7413405	5309	Vv4s0008g07190	VIT_204s0008g07190			_prosite_code=PS00001,PS00004,PS00005_prosite_desc=N-glycosylation site,cAMP- and cGMP-dependent protein kinase phosphorylation site,Protein kinase C phosphorylation site_psort_location=cytosol,cytosol/nuclear,nuclear_psort_score=4.5,7.5,7.5_
4	7690164	7709153	18989					_
4	7698368	7698578	210	Vv4s0008g07350	VIT_204s0008g07350			_prosite_code=PS00001,PS00005,PS00006_prosite_desc=N-glycosylation site,Protein kinase C phosphorylation site,Casein kinase II phosphorylation site_psort_location=cytosol/nuclear,mitochondria,nuclear_psort_score=4,3.5,6.5_
4	7704660	7722915	18255	Vv4s0008g07360	VIT_204s0008g07360	GO:0000166,GO:0005515,GO:0005525,GO:0005622,GO:0005794,GO:0005795,GO:0005886,GO:0006810,GO:0006886,GO:0007264,GO:0015031,GO:0016020,GO:0016192,GO:0046686	nucleotide binding,protein binding,GTP binding,intracellular,Golgi apparatus,Golgi stack,plasma membrane,transport,intracellular protein transport,small GTPase mediated signal transduction,protein transport,membrane,vesicle-mediated transport,response to cadmium ion	pfam_code=PF00025_pfam_desc=ADP-ribosylation factor family_po_id=PO:0000005,PO:0000013,PO:0000037,PO:0000084,PO:0000230,PO:0000293,PO:0001016,PO:0001017,PO:0001054,PO:0001078,PO:0001081,PO:0001185,PO:0004507,PO:0006345,PO:0007064,PO:0007095,PO:0007098,PO:0007103,PO:0007115,PO:0007123,PO:0007611,PO:0007616,PO:0008019,PO:0008034,PO:0009005,PO:0009006,PO:0009009,PO:0009010,PO:0009025,PO:0009029,PO:0…
4	7881183	7890145	8962	Vv4s0069g00050	VIT_204s0069g00050			_prosite_code=PS00001,PS00005,PS00006,PS00008_prosite_desc=N-glycosylation site,Protein kinase C phosphorylation site,Casein kinase II phosphorylation site,N-myristoylation site_psort_location=nuclear_psort_score=10.5_
4	7889139	7948181	59042					_
4	7892039	7897638	5599	Vv4s0069g00060	VIT_204s0069g00060	GO:0004872,GO:0004970,GO:0005216,GO:0005234,GO:0006810,GO:0006811,GO:0016020,GO:0016021	receptor activity,ionotropic glutamate receptor activity,ion channel activity,extracellular-glutamate-gated ion channel activity,transport,ion transport,membrane,integral to membrane	pfam_code=PF00060,PF01094_pfam_desc=Ligand-gated ion channel,Receptor family ligand binding region_po_id=PO:0000013,PO:0000084,PO:0001016,PO:0001017,PO:0001054,PO:0006345,PO:0007064,PO:0007095,PO:0007103,PO:0007115,PO:0007123,PO:0007611,PO:0007616,PO:0008019,PO:0008034,PO:0009005,PO:0009025,PO:0009029,PO:0009030,PO:0009046,PO:0009047,PO:0020030,PO:0020091_po_term=cauline leaf,sperm cell,L mature …
4	7943540	7943965	425	Vv4s0069g00110	VIT_204s0069g00110	GO:0006511,GO:0031461,GO:0031625	ubiquitin-dependent protein catabolic process,cullin-RING ubiquitin ligase complex,ubiquitin protein ligase binding	_prosite_code=PS00001,PS00005,PS00006,PS00007,PS00008,PS00342_prosite_desc=N-glycosylation site,Protein kinase C phosphorylation site,Casein kinase II phosphorylation site,Tyrosine kinase phosphorylation site,N-myristoylation site,Microbodies C-terminal targeting signal_psort_location=cytosol,cytosol/nuclear_psort_score=8,7.5_tp_loc=_
4	7943965	7944244	279	Vv4s0069g00120	VIT_204s0069g00120	GO:0006511,GO:0031461,GO:0031625	ubiquitin-dependent protein catabolic process,cullin-RING ubiquitin ligase complex,ubiquitin protein ligase binding	_prosite_code=PS00001,PS00005,PS00006,PS00009,PS50069_prosite_desc=N-glycosylation site,Protein kinase C phosphorylation site,Casein kinase II phosphorylation site,Amidation site,Cullin family profile_psort_location=cytosol,cytosol/endoplasmic reticulum,nuclear_psort_score=5.5,3.5,4_tp_loc=S_
4	7945763	7947033	1270	Vv4s0069g00130	VIT_204s0069g00130	GO:0003779	actin binding	_prosite_code=PS00004,PS00005,PS00006,PS00007_prosite_desc=cAMP- and cGMP-dependent protein kinase phosphorylation site,Protein kinase C phosphorylation site,Casein kinase II phosphorylation site,Tyrosine kinase phosphorylation site_psort_location=mitochondria_psort_score=9.5_tp_loc=_
4	8177132	8349150	172018					_
4	8180569	8183978	3409	Vv4s0069g00260	VIT_204s0069g00260	GO:0004872,GO:0004970,GO:0005216,GO:0005234,GO:0006810,GO:0006811,GO:0016020,GO:0016021	receptor activity,ionotropic glutamate receptor activity,ion channel activity,extracellular-glutamate-gated ion channel activity,transport,ion transport,membrane,integral to membrane	pfam_code=PF01094_pfam_desc=Receptor family ligand binding region_po_id=PO:0000013,PO:0000084,PO:0001016,PO:0001017,PO:0001054,PO:0006345,PO:0007064,PO:0007095,PO:0007103,PO:0007115,PO:0007123,PO:0007611,PO:0007616,PO:0008019,PO:0008034,PO:0009005,PO:0009025,PO:0009030,PO:0009046,PO:0009047,PO:0020030,PO:0020091_po_term=cauline leaf,sperm cell,L mature pollen stage,M germinated pollen stage,4 lea…
4	8183978	8184920	942	Vv4s0069g00270	VIT_204s0069g00270	GO:0004872,GO:0004970,GO:0005216,GO:0005234,GO:0006810,GO:0006811,GO:0016020,GO:0016021	receptor activity,ionotropic glutamate receptor activity,ion channel activity,extracellular-glutamate-gated ion channel activity,transport,ion transport,membrane,integral to membrane	pfam_code=PF00060_pfam_desc=Ligand-gated ion channel_prosite_code=PS00001,PS00005,PS00006,PS00008_prosite_desc=N-glycosylation site,Protein kinase C phosphorylation site,Casein kinase II phosphorylation site,N-myristoylation site_psort_location=cytosol_psort_score=7_
4	8186332	8199245	12913	Vv4s0069g00280	VIT_204s0069g00280	GO:0004872,GO:0005216,GO:0006810,GO:0006811,GO:0016020,GO:0016021	receptor activity,ion channel activity,transport,ion transport,membrane,integral to membrane	_prosite_code=PS00001,PS00004,PS00005,PS00006,PS00008_prosite_desc=N-glycosylation site,cAMP- and cGMP-dependent protein kinase phosphorylation site,Protein kinase C phosphorylation site,Casein kinase II phosphorylation site,N-myristoylation site_psort_location=cytosol_psort_score=13_tp_loc=_
4	8199935	8201310	1375	Vv4s0069g00290	VIT_204s0069g00290	GO:0004872,GO:0004970,GO:0005216,GO:0005234,GO:0006810,GO:0006811,GO:0016020,GO:0016021	receptor activity,ionotropic glutamate receptor activity,ion channel activity,extracellular-glutamate-gated ion channel activity,transport,ion transport,membrane,integral to membrane	pfam_code=PF00060_pfam_desc=Ligand-gated ion channel_prosite_code=PS00001,PS00004,PS00005,PS00006,PS00008_prosite_desc=N-glycosylation site,cAMP- and cGMP-dependent protein kinase phosphorylation site,Protein kinase C phosphorylation site,Casein kinase II phosphorylation site,N-myristoylation site_psort_location=chloroplast,chloroplast/mitochondria,cytosol,cytosol/nuclear,endoplasmic reticulum/pl…
4	8216407	8217285	878	Vv4s0069g00300	VIT_204s0069g00300			_prosite_code=PS00001,PS00005,PS00006,PS00008_prosite_desc=N-glycosylation site,Protein kinase C phosphorylation site,Casein kinase II phosphorylation site,N-myristoylation site_psort_location=cytosol,nuclear,nuclear/plasma membrane_psort_score=5,5.5,4_
4	8218685	8218892	207	Vv4s0069g00310	VIT_204s0069g00310			_prosite_code=PS00005,PS00006_prosite_desc=Protein kinase C phosphorylation site,Casein kinase II phosphorylation site_psort_location=chloroplast,cytosol,extracellular,Golgi apparatus,nuclear,nuclear/plasma membrane_psort_score=2,2,3,2,3,2_
4	8254696	8256154	1458	Vv4s0069g00320	VIT_204s0069g00320	GO:0004872	receptor activity	_prosite_code=PS00001,PS00005,PS00006,PS00008_prosite_desc=N-glycosylation site,Protein kinase C phosphorylation site,Casein kinase II phosphorylation site,N-myristoylation site_psort_location=cytosol_psort_score=11_tp_loc=S_
4	8256196	8269048	12852	Vv4s0069g00330	VIT_204s0069g00330	GO:0004437,GO:0004872,GO:0004970,GO:0005216,GO:0005234,GO:0006810,GO:0006811,GO:0016020,GO:0016021	inositol or phosphatidylinositol phosphatase activity,receptor activity,ionotropic glutamate receptor activity,ion channel activity,extracellular-glutamate-gated ion channel activity,transport,ion transport,membrane,integral to membrane	pfam_code=PF00060,PF01094_pfam_desc=Ligand-gated ion channel,Receptor family ligand binding region_po_id=PO:0000013,PO:0000084,PO:0001016,PO:0001017,PO:0001054,PO:0006345,PO:0007064,PO:0007095,PO:0007103,PO:0007115,PO:0007123,PO:0007611,PO:0007616,PO:0008019,PO:0008034,PO:0009005,PO:0009025,PO:0009029,PO:0009030,PO:0009046,PO:0009047,PO:0020030,PO:0020091_po_term=cauline leaf,sperm cell,L mature …
4	8286238	8290327	4089	Vv4s0069g00360	VIT_204s0069g00360			_prosite_code=PS00006,PS00008_prosite_desc=Casein kinase II phosphorylation site,N-myristoylation site_psort_location=cytosol,nuclear_psort_score=7,6_
4	8296606	8297017	411	Vv4s0069g00370	VIT_204s0069g00370			_prosite_code=PS00001,PS00004,PS00005,PS00008_prosite_desc=N-glycosylation site,cAMP- and cGMP-dependent protein kinase phosphorylation site,Protein kinase C phosphorylation site,N-myristoylation site_psort_location=cytosol_psort_score=10_
4	9129270	9180735	51465					_
4	9132359	9137098	4739	Vv4s0069g00900	VIT_204s0069g00900	GO:0003676,GO:0008270	nucleic acid binding,zinc ion binding	pfam_code=PF00098_pfam_desc=Zinc knuckle_prosite_code=PS00001,PS00005,PS00006,PS50158_prosite_desc=N-glycosylation site,Protein kinase C phosphorylation site,Casein kinase II phosphorylation site,Zinc finger CCHC-type profile_psort_location=cytosol/plasma membrane,plasma membrane_psort_score=4.5,7.5_smart_code=SM00343_smart_def=zinc finger_
4	9139428	9153875	14447	Vv4s0069g00910	VIT_204s0069g00910			_prosite_code=PS00001,PS00005,PS00006,PS00008_prosite_desc=N-glycosylation site,Protein kinase C phosphorylation site,Casein kinase II phosphorylation site,N-myristoylation site_psort_location=Golgi apparatus,nuclear_psort_score=6,4_
4	9219727	9331160	111433					_
4	9839588	9880103	40515					_
4	9841490	9842587	1097	Vv4s0069g01150	VIT_204s0069g01150	GO:0003677,GO:0003700,GO:0005634,GO:0006355,GO:0043565,GO:0046983	DNA binding,transcription factor activity,nucleus,regulation of transcription, DNA-dependent,sequence-specific DNA binding,protein dimerization activity	pfam_code=PF00170_pfam_desc=bZIP transcription factor_tmhmm_type=IN_prosite_code=PS00006,PS00036,PS50217_prosite_desc=Casein kinase II phosphorylation site,Basic-leucine zipper (bZIP) domain signature,Basic-leucine zipper (bZIP) domain profile_psort_location=nuclear_psort_score=13_smart_code=SM00338_smart_def=basic region leucin zipper_
4	9883637	9936818	53181					_
4	10126470	10176643	50173					_
4	10148035	10148398	363	Vv4s0079g00050	VIT_204s0079g00050			_prosite_code=PS00005,PS00006,PS00008_prosite_desc=Protein kinase C phosphorylation site,Casein kinase II phosphorylation site,N-myristoylation site_psort_location=chloroplast,chloroplast/mitochondria,endoplasmic reticulum/vacuolar membrane,extracellular,mitochondria,vacuolar membrane_psort_score=5,3.5,3,2,2,3.5_
4	10799444	10882281	82837					_
4	10810804	10812671	1867	Vv4s0079g00370	VIT_204s0079g00370	GO:0003774,GO:0005524,GO:0016459	motor activity,ATP binding,myosin complex	pfam_code=PF00063_pfam_desc=Myosin head (motor domain)_prosite_code=PS00001,PS00005,PS00006,PS00007,PS00008_prosite_desc=N-glycosylation site,Protein kinase C phosphorylation site,Casein kinase II phosphorylation site,Tyrosine kinase phosphorylation site,N-myristoylation site_psort_location=chloroplast,nuclear,vacuolar membrane_psort_score=5,2,2_smart_code=SM00242_smart_def=Myosin. Large ATPases_
4	10836815	10849289	12474	Vv4s0079g00400	VIT_204s0079g00400	GO:0000418,GO:0003677,GO:0003899,GO:0005665,GO:0006350,GO:0080137	DNA-directed RNA polymerase IV complex,DNA binding,DNA-directed RNA polymerase activity,DNA-directed RNA polymerase II, core complex,transcription,DNA-directed RNA polymerase V complex	pfam_code=PF03604_pfam_desc=DNA directed RNA polymerase, 7 kDa subunit_po_id=PO:0000013,PO:0000037,PO:0000084,PO:0000230,PO:0001054,PO:0001078,PO:0001081,PO:0001185,PO:0004507,PO:0007064,PO:0007095,PO:0007098,PO:0007103,PO:0007115,PO:0007123,PO:0007611,PO:0007616,PO:0008019,PO:0008034,PO:0009005,PO:0009006,PO:0009009,PO:0009010,PO:0009025,PO:0009029,PO:0009030,PO:0009031,PO:0009032,PO:0009046,PO:…
4	11408332	11449994	41662					_
4	11444364	11447026	2662	Vv4s0079g00650	VIT_204s0079g00650			_prosite_code=PS00005,PS00006,PS00008,PS00009_prosite_desc=Protein kinase C phosphorylation site,Casein kinase II phosphorylation site,N-myristoylation site,Amidation site_psort_location=cytosol,nuclear_psort_score=4,7_
4	11509659	11532101	22442					_
4	11538861	11579645	40784					_
4	11555496	11560203	4707	Vv4s0079g00700	VIT_204s0079g00700	GO:0000166,GO:0004672,GO:0004674,GO:0004713,GO:0005524,GO:0005886,GO:0006468,GO:0008353,GO:0016301,GO:0016740,GO:0051301	nucleotide binding,protein kinase activity,protein serine/threonine kinase activity,protein tyrosine kinase activity,ATP binding,plasma membrane,protein amino acid phosphorylation,RNA polymerase II carboxy-terminal domain kinase activity,kinase activity,transferase activity,cell division	pfam_code=PF00069,PF07714_pfam_desc=Protein kinase domain,Protein tyrosine kinase_po_id=PO:0000005,PO:0000013,PO:0000037,PO:0000084,PO:0000230,PO:0000293,PO:0001016,PO:0001017,PO:0001054,PO:0001078,PO:0001081,PO:0001185,PO:0004507,PO:0006345,PO:0007064,PO:0007095,PO:0007098,PO:0007103,PO:0007115,PO:0007123,PO:0007611,PO:0007616,PO:0008019,PO:0008034,PO:0009005,PO:0009006,PO:0009009,PO:0009010,PO:…
4	12005244	12078719	73475					_
4	12036794	12038609	1815	Vv4s0159g00010	VIT_204s0159g00010			_prosite_code=PS00005,PS00006,PS00007,PS00008,PS00016,PS50099_prosite_desc=Protein kinase C phosphorylation site,Casein kinase II phosphorylation site,Tyrosine kinase phosphorylation site,N-myristoylation site,Cell attachment sequence,Proline-rich region profile_psort_location=nuclear_psort_score=9_
4	12078473	12096357	17884	Vv4s0159g00020	VIT_204s0159g00020	GO:0000166,GO:0003676	nucleotide binding,nucleic acid binding	pfam_code=PF00076_pfam_desc=RNA recognition motif. (a.k.a. RRM, RBD, or RNP domain)_po_id=PO:0000005,PO:0000013,PO:0000037,PO:0000230,PO:0001016,PO:0001054,PO:0001078,PO:0001081,PO:0001185,PO:0004507,PO:0006345,PO:0007064,PO:0007095,PO:0007098,PO:0007103,PO:0007115,PO:0007123,PO:0007611,PO:0007616,PO:0008019,PO:0008034,PO:0009005,PO:0009006,PO:0009009,PO:0009010,PO:0009025,PO:0009029,PO:0009030,P…
4	12207775	12251087	43312					_
4	12636079	12777726	141647					_
4	12717043	12717163	120	Vv4s0043g00080	VIT_204s0043g00080			_prosite_code=PS00005,PS00006_prosite_desc=Protein kinase C phosphorylation site,Casein kinase II phosphorylation site_psort_location=nuclear_psort_score=7_
4	12717325	12718252	927	Vv4s0043g00090	VIT_204s0043g00090			_prosite_code=PS00001,PS00005,PS00006,PS00029_prosite_desc=N-glycosylation site,Protein kinase C phosphorylation site,Casein kinase II phosphorylation site,Leucine zipper pattern_psort_location=chloroplast_psort_score=10_
4	13110582	13164051	53469					_
4	13120984	13121674	690	Vv4s0043g00190	VIT_204s0043g00190			_prosite_code=PS00001,PS00005,PS00006,PS00008_prosite_desc=N-glycosylation site,Protein kinase C phosphorylation site,Casein kinase II phosphorylation site,N-myristoylation site_psort_location=cytosol_psort_score=12_
4	13122596	13123068	472	Vv4s0043g00200	VIT_204s0043g00200			_prosite_code=PS00005,PS00006,PS50077_prosite_desc=Protein kinase C phosphorylation site,Casein kinase II phosphorylation site,HEAT repeat profile_psort_location=mitochondria_psort_score=8_
4	13139624	13140338	714	Vv4s0043g00210	VIT_204s0043g00210			_prosite_code=PS00001,PS00005,PS00006,PS00008_prosite_desc=N-glycosylation site,Protein kinase C phosphorylation site,Casein kinase II phosphorylation site,N-myristoylation site_psort_location=chloroplast,cytosol_psort_score=4,6_
4	13456409	13485610	29201					_
4	13736281	13766137	29856					_
4	15101304	15123022	21718					_
4	15108282	15109209	927	Vv4s0043g00810	VIT_204s0043g00810			_prosite_code=PS00005,PS00006_prosite_desc=Protein kinase C phosphorylation site,Casein kinase II phosphorylation site_psort_location=cytosol/nuclear,nuclear_psort_score=7.5,7_
4	15135435	15148290	12855					_
4	15255026	15270202	15176					_
4	15268971	15280217	11246	Vv4s0043g00860	VIT_204s0043g00860			_prosite_code=PS00001,PS00005,PS00006,PS00008_prosite_desc=N-glycosylation site,Protein kinase C phosphorylation site,Casein kinase II phosphorylation site,N-myristoylation site_psort_location=chloroplast,nuclear_psort_score=6,4_
4	15548281	15591641	43360					_
4	15564767	15566308	1541	Vv4s0043g00960	VIT_204s0043g00960			_prosite_code=PS00001,PS00004,PS00005,PS00006,PS00007,PS00008_prosite_desc=N-glycosylation site,cAMP- and cGMP-dependent protein kinase phosphorylation site,Protein kinase C phosphorylation site,Casein kinase II phosphorylation site,Tyrosine kinase phosphorylation site,N-myristoylation site_psort_location=chloroplast,mitochondria_psort_score=4,7_
4	15585635	15587835	2200	Vv4s0043g00970	VIT_204s0043g00970			_prosite_code=PS00001,PS00005,PS00007,PS00008_prosite_desc=N-glycosylation site,Protein kinase C phosphorylation site,Tyrosine kinase phosphorylation site,N-myristoylation site_psort_location=chloroplast_psort_score=9_
4	15642563	15653083	10520					_
4	15645933	15646649	716	Vv4s0043g00980	VIT_204s0043g00980	GO:0016021	integral to membrane	pfam_code=PF03083_pfam_desc=MtN3/saliva family_po_id=PO:0000013,PO:0000037,PO:0000084,PO:0000230,PO:0001054,PO:0001078,PO:0001081,PO:0001185,PO:0004507,PO:0007064,PO:0007095,PO:0007098,PO:0007103,PO:0007115,PO:0007123,PO:0007611,PO:0007616,PO:0008019,PO:0008034,PO:0009005,PO:0009006,PO:0009009,PO:0009010,PO:0009025,PO:0009029,PO:0009030,PO:0009031,PO:0009032,PO:0009046,PO:0009047,PO:0009052,PO:00…
4	15887869	15935609	47740					_
4	15920619	15926137	5518	Vv4s0023g00060	VIT_204s0023g00060	GO:0004222,GO:0005524,GO:0006508,GO:0051301	metalloendopeptidase activity,ATP binding,proteolysis,cell division	_prosite_code=PS00001,PS00005,PS00006,PS00008_prosite_desc=N-glycosylation site,Protein kinase C phosphorylation site,Casein kinase II phosphorylation site,N-myristoylation site_psort_location=cytosol_psort_score=7_tp_loc=_
4	15930329	15930597	268	Vv4s0023g00070	VIT_204s0023g00070	GO:0010181,GO:0016491	FMN binding,oxidoreductase activity	_prosite_code=PS00005,PS00006,PS00008_prosite_desc=Protein kinase C phosphorylation site,Casein kinase II phosphorylation site,N-myristoylation site_psort_location=nuclear_psort_score=8_tp_loc=_
4	15933969	15957343	23374	Vv4s0023g00080	VIT_204s0023g00080	GO:0004497,GO:0005506,GO:0005886,GO:0009055,GO:0009507,GO:0010291,GO:0015986,GO:0016117,GO:0016123,GO:0016491,GO:0020037,GO:0046872,GO:0046933,GO:0055114,GO:0070330	monooxygenase activity,iron ion binding,plasma membrane,electron carrier activity,chloroplast,carotene beta-ring hydroxylase activity,ATP synthesis coupled proton transport,carotenoid biosynthetic process,xanthophyll biosynthetic process,oxidoreductase activity,heme binding,metal ion binding,hydrogen ion transporting ATP synthase activity, rotational mechanism,oxidation reduction,aromatase activi…	pfam_code=PF00067_pfam_desc=Cytochrome P450_po_id=PO:0000013,PO:0000037,PO:0000230,PO:0000293,PO:0001054,PO:0001078,PO:0001081,PO:0001185,PO:0004507,PO:0007064,PO:0007095,PO:0007098,PO:0007103,PO:0007115,PO:0007123,PO:0007611,PO:0007616,PO:0008019,PO:0008034,PO:0009005,PO:0009006,PO:0009009,PO:0009010,PO:0009025,PO:0009029,PO:0009030,PO:0009031,PO:0009032,PO:0009046,PO:0009047,PO:0009052,PO:00200…
4	16229791	16248596	18805					_
4	16238308	16252401	14093	Vv4s0023g00160	VIT_204s0023g00160	GO:0003824,GO:0008152,GO:0008967,GO:0016787	catalytic activity,metabolic process,phosphoglycolate phosphatase activity,hydrolase activity	po_id=PO:0000013,PO:0000037,PO:0000084,PO:0000230,PO:0001054,PO:0001078,PO:0001081,PO:0001185,PO:0004507,PO:0007064,PO:0007095,PO:0007098,PO:0007103,PO:0007115,PO:0007123,PO:0007611,PO:0007616,PO:0008019,PO:0008034,PO:0009005,PO:0009006,PO:0009009,PO:0009010,PO:0009025,PO:0009029,PO:0009030,PO:0009031,PO:0009032,PO:0009046,PO:0009047,PO:0009052,PO:0020030,PO:0020038,PO:0020091,PO:0020100,PO:00201…
4	16810694	16827968	17274					_
4	16811745	16815367	3622	Vv4s0023g00610	VIT_204s0023g00610	GO:0004672,GO:0004674,GO:0004693,GO:0005524,GO:0006468	protein kinase activity,protein serine/threonine kinase activity,cyclin-dependent protein kinase activity,ATP binding,protein amino acid phosphorylation	kegg_ec=ec:2.7.11.22_kegg_ecdesc=cyclin-dependent kinase_prosite_code=PS00005,PS00006,PS00008_prosite_desc=Protein kinase C phosphorylation site,Casein kinase II phosphorylation site,N-myristoylation site_psort_location=chloroplast,cytosol,cytosol/mitochondria,mitochondria,mitochondria/plasma membrane_psort_score=3,4,3,6,3_
4	18146216	18148889	2673	Vv4s0023g01620	VIT_204s0023g01620			_prosite_code=PS00005,PS00008_prosite_desc=Protein kinase C phosphorylation site,N-myristoylation site_psort_location=chloroplast,cytosol/nuclear,nuclear_psort_score=4,4,6.5_
4	18147033	18158454	11421					_
4	18218798	18261449	42651					_
4	18219166	18219838	672	Vv4s0023g01680	VIT_204s0023g01680			_prosite_code=PS00005,PS00006,PS00008_prosite_desc=Protein kinase C phosphorylation site,Casein kinase II phosphorylation site,N-myristoylation site_psort_location=chloroplast,cytosol,cytosol/nuclear,extracellular,nuclear_psort_score=3,3,3,4,3_
4	18230192	18230728	536	Vv4s0023g01690	VIT_204s0023g01690			_prosite_code=PS00004,PS00005_prosite_desc=cAMP- and cGMP-dependent protein kinase phosphorylation site,Protein kinase C phosphorylation site_psort_location=nuclear_psort_score=10.5_
4	18230752	18231994	1242	Vv4s0023g01700	VIT_204s0023g01700			_prosite_code=PS00006,PS00008_prosite_desc=Casein kinase II phosphorylation site,N-myristoylation site_psort_location=chloroplast_psort_score=12_
4	18715838	18719071	3233	Vv4s0023g02220	VIT_204s0023g02220	GO:0008168,GO:0016740,GO:0030795	methyltransferase activity,transferase activity,jasmonate O-methyltransferase activity	pfam_code=PF03492_pfam_desc=SAM dependent carboxyl methyltransferase_kegg_ec=ec:2.1.1.141_kegg_ecdesc=jasmonate O-methyltransferase_po_id=PO:0000013,PO:0001016,PO:0001017,PO:0001078,PO:0001081,PO:0001185,PO:0006345,PO:0007064,PO:0007095,PO:0007103,PO:0007115,PO:0007123,PO:0007611,PO:0007616,PO:0008019,PO:0008034,PO:0009005,PO:0009006,PO:0009009,PO:0009010,PO:0009025,PO:0009029,PO:0009030,PO:00090…
4	18716883	18772636	55753					_
4	18723113	18724782	1669	Vv4s0023g02230	VIT_204s0023g02230	GO:0008168,GO:0016740,GO:0030795	methyltransferase activity,transferase activity,jasmonate O-methyltransferase activity	pfam_code=PF03492_pfam_desc=SAM dependent carboxyl methyltransferase_kegg_ec=ec:2.1.1.141_kegg_ecdesc=jasmonate O-methyltransferase_po_id=PO:0000013,PO:0001016,PO:0001017,PO:0001078,PO:0001081,PO:0001185,PO:0006345,PO:0007064,PO:0007095,PO:0007103,PO:0007115,PO:0007123,PO:0007611,PO:0007616,PO:0008019,PO:0008034,PO:0009005,PO:0009006,PO:0009009,PO:0009010,PO:0009025,PO:0009029,PO:0009030,PO:00090…
4	18735724	18737375	1651	Vv4s0023g02240	VIT_204s0023g02240	GO:0008168,GO:0016740,GO:0030795	methyltransferase activity,transferase activity,jasmonate O-methyltransferase activity	pfam_code=PF03492_pfam_desc=SAM dependent carboxyl methyltransferase_kegg_ec=ec:2.1.1.141_kegg_ecdesc=jasmonate O-methyltransferase_po_id=PO:0000013,PO:0001016,PO:0001017,PO:0001078,PO:0001081,PO:0001185,PO:0006345,PO:0007064,PO:0007095,PO:0007103,PO:0007115,PO:0007123,PO:0007611,PO:0007616,PO:0008019,PO:0008034,PO:0009005,PO:0009006,PO:0009009,PO:0009010,PO:0009025,PO:0009029,PO:0009030,PO:00090…
4	18738287	18740034	1747	Vv4s0023g02250	VIT_204s0023g02250			_psort_location=extracellular_psort_score=10_
4	18747618	18748758	1140	Vv4s0023g02260	VIT_204s0023g02260	GO:0008168,GO:0016740,GO:0030795	methyltransferase activity,transferase activity,jasmonate O-methyltransferase activity	pfam_code=PF03492_pfam_desc=SAM dependent carboxyl methyltransferase_kegg_ec=ec:2.1.1.141_kegg_ecdesc=jasmonate O-methyltransferase_po_id=PO:0000013,PO:0001016,PO:0001017,PO:0001078,PO:0001081,PO:0001185,PO:0006345,PO:0007064,PO:0007095,PO:0007103,PO:0007115,PO:0007123,PO:0007611,PO:0007616,PO:0008019,PO:0008034,PO:0009005,PO:0009006,PO:0009009,PO:0009010,PO:0009025,PO:0009029,PO:0009030,PO:00090…
4	18748758	18770419	21661	Vv4s0023g02270	VIT_204s0023g02270			_prosite_code=PS00001,PS00006,PS00008,PS00009_prosite_desc=N-glycosylation site,Casein kinase II phosphorylation site,N-myristoylation site,Amidation site_psort_location=chloroplast,nuclear_psort_score=5,7_
4	18771319	18772890	1571	Vv4s0023g02280	VIT_204s0023g02280	GO:0008168,GO:0016740,GO:0030795	methyltransferase activity,transferase activity,jasmonate O-methyltransferase activity	pfam_code=PF03492_pfam_desc=SAM dependent carboxyl methyltransferase_kegg_ec=ec:2.1.1.141_kegg_ecdesc=jasmonate O-methyltransferase_po_id=PO:0000013,PO:0001016,PO:0001017,PO:0001078,PO:0001081,PO:0001185,PO:0006345,PO:0007064,PO:0007095,PO:0007103,PO:0007115,PO:0007123,PO:0007611,PO:0007616,PO:0008019,PO:0008034,PO:0009005,PO:0009006,PO:0009009,PO:0009010,PO:0009025,PO:0009029,PO:0009030,PO:00090…
4	19042211	19049072	6861	Vv4s0023g02510	VIT_204s0023g02510	GO:0009058,GO:0016740	biosynthetic process,transferase activity	pfam_code=PF00534_pfam_desc=Glycosyl transferases group 1_po_id=PO:0000013,PO:0000037,PO:0000230,PO:0001054,PO:0001078,PO:0001081,PO:0001185,PO:0004507,PO:0007064,PO:0007095,PO:0007098,PO:0007103,PO:0007115,PO:0007123,PO:0007611,PO:0007616,PO:0008019,PO:0008034,PO:0009005,PO:0009006,PO:0009009,PO:0009010,PO:0009025,PO:0009029,PO:0009030,PO:0009031,PO:0009032,PO:0009046,PO:0009047,PO:0009052,PO:00…
4	19047694	19116486	68792					_
4	19062557	19070369	7812	Vv4s0023g02520	VIT_204s0023g02520	GO:0003824	catalytic activity	_prosite_code=PS00005,PS00006,PS00008,PS00120_prosite_desc=Protein kinase C phosphorylation site,Casein kinase II phosphorylation site,N-myristoylation site,Lipases, serine active site_psort_location=chloroplast,nuclear_psort_score=6,4_tp_loc=M_
4	19071469	19073211	1742	Vv4s0023g02530	VIT_204s0023g02530			_prosite_code=PS00001,PS00005,PS00008_prosite_desc=N-glycosylation site,Protein kinase C phosphorylation site,N-myristoylation site_psort_location=chloroplast,extracellular_psort_score=6,5_
4	19076657	19078088	1431	Vv4s0023g02540	VIT_204s0023g02540			_prosite_code=PS00004,PS00005,PS00008_prosite_desc=cAMP- and cGMP-dependent protein kinase phosphorylation site,Protein kinase C phosphorylation site,N-myristoylation site_psort_location=extracellular_psort_score=7_
4	19107542	19110307	2765	Vv4s0023g02550	VIT_204s0023g02550	GO:0005739,GO:0005886,GO:0046872	mitochondrion,plasma membrane,metal ion binding	pfam_code=PF07798_pfam_desc=Protein of unknown function (DUF1640)_po_id=PO:0000005,PO:0000013,PO:0000037,PO:0000230,PO:0001016,PO:0001017,PO:0001054,PO:0001078,PO:0001081,PO:0001185,PO:0004507,PO:0005052,PO:0006345,PO:0007064,PO:0007095,PO:0007098,PO:0007103,PO:0007115,PO:0007123,PO:0007611,PO:0007616,PO:0008019,PO:0008034,PO:0009005,PO:0009006,PO:0009009,PO:0009010,PO:0009025,PO:0009029,PO:00090…
4	19116411	19130641	14230	Vv4s0023g02560	VIT_204s0023g02560			_prosite_code=PS00001,PS00004,PS00005,PS00006,PS00007,PS00008,PS00009,PS00016_prosite_desc=N-glycosylation site,cAMP- and cGMP-dependent protein kinase phosphorylation site,Protein kinase C phosphorylation site,Casein kinase II phosphorylation site,Tyrosine kinase phosphorylation site,N-myristoylation site,Amidation site,Cell attachment sequence_psort_location=chloroplast,chloroplast/mitochondria…
4	19196687	19199859	3172	Vv4s0023g02660	VIT_204s0023g02660	GO:0005739,GO:0009536	mitochondrion,plastid	po_id=PO:0000013,PO:0000037,PO:0000230,PO:0001054,PO:0001078,PO:0001081,PO:0001185,PO:0004507,PO:0005052,PO:0007064,PO:0007095,PO:0007098,PO:0007103,PO:0007115,PO:0007123,PO:0007611,PO:0007616,PO:0008019,PO:0008034,PO:0009005,PO:0009006,PO:0009009,PO:0009010,PO:0009025,PO:0009029,PO:0009030,PO:0009031,PO:0009032,PO:0009046,PO:0009047,PO:0009052,PO:0020030,PO:0020038,PO:0020100,PO:0020137_po_term=…
4	19197694	19222729	25035					_
4	19219489	19220055	566	Vv4s0023g02670	VIT_204s0023g02670			_prosite_code=PS00006,PS00007_prosite_desc=Casein kinase II phosphorylation site,Tyrosine kinase phosphorylation site_psort_location=cytosol_psort_score=11_
4	19222200	19223454	1254	Vv4s0023g02680	VIT_204s0023g02680	GO:0000154,GO:0000179,GO:0006364,GO:0008168,GO:0008649,GO:0008988,GO:0016433,GO:0016740	rRNA modification,rRNA (adenine-N6,N6-)-dimethyltransferase activity,rRNA processing,methyltransferase activity,rRNA methyltransferase activity,rRNA (adenine-N6-)-methyltransferase activity,rRNA (adenine) methyltransferase activity,transferase activity	pfam_code=PF00398,PF08242_pfam_desc=Ribosomal RNA adenine dimethylase,Methyltransferase domain_kegg_ec=ec:2.1.1.-_kegg_ecdesc=Transferases_po_id=PO:0000013,PO:0000037,PO:0000084,PO:0000230,PO:0001054,PO:0001078,PO:0001081,PO:0001185,PO:0004507,PO:0007064,PO:0007095,PO:0007098,PO:0007103,PO:0007115,PO:0007123,PO:0007611,PO:0007616,PO:0008019,PO:0008034,PO:0009005,PO:0009006,PO:0009009,PO:0009010,P…
4	19384838	19398727	13889					_
4	19395298	19397804	2506	Vv4s0023g02820	VIT_204s0023g02820	GO:0003677,GO:0003700,GO:0005634,GO:0006350,GO:0006355,GO:0043565,GO:0045449	DNA binding,transcription factor activity,nucleus,transcription,regulation of transcription, DNA-dependent,sequence-specific DNA binding,regulation of transcription	pfam_code=PF00319,PF01486_pfam_desc=SRF-type transcription factor (DNA-binding and dimerisation domain),K-box region_po_id=PO:0000013,PO:0000037,PO:0000229,PO:0001054,PO:0001078,PO:0001081,PO:0001185,PO:0003022,PO:0004507,PO:0004703,PO:0004705,PO:0005421,PO:0006081,PO:0007095,PO:0007600,PO:0007611,PO:0007616,PO:0008034,PO:0009005,PO:0009009,PO:0009010,PO:0009025,PO:0009029,PO:0009030,PO:0009031,P…
4	20407496	20425854	18358	Vv4s0210g00030	VIT_204s0210g00030	GO:0005783,GO:0009058,GO:0016829,GO:0016844	endoplasmic reticulum,biosynthetic process,lyase activity,strictosidine synthase activity	pfam_code=PF03088_pfam_desc=Strictosidine synthase_po_id=PO:0000013,PO:0000037,PO:0000084,PO:0000230,PO:0001054,PO:0001078,PO:0001081,PO:0001185,PO:0004507,PO:0005052,PO:0007064,PO:0007095,PO:0007098,PO:0007103,PO:0007115,PO:0007123,PO:0007611,PO:0007616,PO:0008019,PO:0008034,PO:0009005,PO:0009006,PO:0009009,PO:0009010,PO:0009025,PO:0009029,PO:0009030,PO:0009031,PO:0009032,PO:0009046,PO:0009047,P…
4	20412349	20473406	61057					_
4	20426686	20445124	18438	Vv4s0210g00040	VIT_204s0210g00040	GO:0005783,GO:0009058,GO:0016829,GO:0016844	endoplasmic reticulum,biosynthetic process,lyase activity,strictosidine synthase activity	pfam_code=PF03088_pfam_desc=Strictosidine synthase_po_id=PO:0000013,PO:0000037,PO:0000084,PO:0000230,PO:0000293,PO:0001054,PO:0001078,PO:0001081,PO:0001185,PO:0004507,PO:0005052,PO:0007064,PO:0007095,PO:0007098,PO:0007103,PO:0007115,PO:0007123,PO:0007611,PO:0007616,PO:0008019,PO:0008034,PO:0009005,PO:0009006,PO:0009009,PO:0009010,PO:0009025,PO:0009029,PO:0009030,PO:0009031,PO:0009032,PO:0009046,P…
4	20445938	20454256	8318	Vv4s0210g00050	VIT_204s0210g00050	GO:0005783,GO:0009058,GO:0016829,GO:0016844	endoplasmic reticulum,biosynthetic process,lyase activity,strictosidine synthase activity	pfam_code=PF03088_pfam_desc=Strictosidine synthase_po_id=PO:0000013,PO:0000037,PO:0000084,PO:0000230,PO:0001054,PO:0001078,PO:0001081,PO:0001185,PO:0004507,PO:0005052,PO:0007064,PO:0007095,PO:0007098,PO:0007103,PO:0007115,PO:0007123,PO:0007611,PO:0007616,PO:0008019,PO:0008034,PO:0009005,PO:0009006,PO:0009009,PO:0009010,PO:0009025,PO:0009029,PO:0009030,PO:0009031,PO:0009032,PO:0009046,PO:0009047,P…
4	20460179	20462168	1989	Vv4s0210g00060	VIT_204s0210g00060	GO:0005783,GO:0009058,GO:0016829,GO:0016844	endoplasmic reticulum,biosynthetic process,lyase activity,strictosidine synthase activity	pfam_code=PF03088_pfam_desc=Strictosidine synthase_po_id=PO:0000013,PO:0000037,PO:0000084,PO:0000230,PO:0001054,PO:0001078,PO:0001081,PO:0001185,PO:0004507,PO:0005052,PO:0007064,PO:0007095,PO:0007098,PO:0007103,PO:0007115,PO:0007123,PO:0007611,PO:0007616,PO:0008019,PO:0008034,PO:0009005,PO:0009006,PO:0009009,PO:0009010,PO:0009025,PO:0009029,PO:0009030,PO:0009031,PO:0009032,PO:0009046,PO:0009047,P…
4	20463208	20463646	438	Vv4s0210g00070	VIT_204s0210g00070	GO:0009058,GO:0016844	biosynthetic process,strictosidine synthase activity	_prosite_code=PS00001,PS00004,PS00006,PS00008_prosite_desc=N-glycosylation site,cAMP- and cGMP-dependent protein kinase phosphorylation site,Casein kinase II phosphorylation site,N-myristoylation site_psort_location=cytosol,endoplasmic reticulum,endoplasmic reticulum/plasma membrane,Golgi apparatus_psort_score=5,4,2,2_
4	20471194	20473374	2180	Vv4s0210g00080	VIT_204s0210g00080	GO:0005783,GO:0009058,GO:0016829,GO:0016844	endoplasmic reticulum,biosynthetic process,lyase activity,strictosidine synthase activity	pfam_code=PF03088,PF08450_pfam_desc=Strictosidine synthase,SMP-30/Gluconolaconase/LRE-like region_po_id=PO:0000005,PO:0000013,PO:0000037,PO:0000084,PO:0000230,PO:0000293,PO:0001054,PO:0001078,PO:0001081,PO:0001185,PO:0004507,PO:0005052,PO:0007064,PO:0007095,PO:0007098,PO:0007103,PO:0007115,PO:0007123,PO:0007611,PO:0007616,PO:0008019,PO:0008034,PO:0009005,PO:0009006,PO:0009009,PO:0009010,PO:000902…
4	21073694	21169272	95578					_
4	21074079	21075093	1014	Vv4s0044g00340	VIT_204s0044g00340			_prosite_code=PS00001,PS00006_prosite_desc=N-glycosylation site,Casein kinase II phosphorylation site_psort_location=nuclear_psort_score=10_
4	21075093	21076024	931	Vv4s0044g00350	VIT_204s0044g00350	GO:0016020	membrane	po_id=PO:0000013,PO:0000037,PO:0000230,PO:0001054,PO:0001078,PO:0001081,PO:0001185,PO:0004507,PO:0007064,PO:0007095,PO:0007098,PO:0007103,PO:0007115,PO:0007123,PO:0007611,PO:0007616,PO:0008019,PO:0008034,PO:0009005,PO:0009006,PO:0009009,PO:0009010,PO:0009025,PO:0009029,PO:0009030,PO:0009031,PO:0009032,PO:0009046,PO:0009047,PO:0009052,PO:0020030,PO:0020038,PO:0020100,PO:0020137_po_term=cauline lea…
4	21087492	21089838	2346	Vv4s0044g00360	VIT_204s0044g00360	GO:0016020	membrane	po_id=PO:0000013,PO:0000037,PO:0000084,PO:0000230,PO:0001054,PO:0001078,PO:0001081,PO:0001185,PO:0004507,PO:0007064,PO:0007095,PO:0007098,PO:0007103,PO:0007115,PO:0007123,PO:0007611,PO:0007616,PO:0008019,PO:0008034,PO:0009005,PO:0009006,PO:0009009,PO:0009010,PO:0009025,PO:0009029,PO:0009030,PO:0009031,PO:0009032,PO:0009046,PO:0009047,PO:0009052,PO:0020030,PO:0020038,PO:0020091,PO:0020100,PO:00201…
4	21096320	21098453	2133	Vv4s0044g00370	VIT_204s0044g00370	GO:0016020	membrane	pfam_code=PF00892_pfam_desc=Integral membrane protein DUF6_po_id=PO:0000084,PO:0001078,PO:0001185,PO:0007095,PO:0007611,PO:0007616,PO:0008034,PO:0009005,PO:0009009,PO:0009010,PO:0009025,PO:0009029,PO:0009030,PO:0009031,PO:0009032,PO:0009046,PO:0009047,PO:0009052,PO:0020030,PO:0020091,PO:0020100,PO:0020137_po_term=sperm cell,E expanded cotyledon stage,C globular stage,LP.08 eight leaves visible,pe…
4	21120002	21127168	7166	Vv4s0044g00380	VIT_204s0044g00380	GO:0016020	membrane	pfam_code=PF00892_pfam_desc=Integral membrane protein DUF6_po_id=PO:0000013,PO:0000037,PO:0000084,PO:0000230,PO:0001054,PO:0001078,PO:0001081,PO:0001185,PO:0004507,PO:0007064,PO:0007095,PO:0007098,PO:0007103,PO:0007115,PO:0007123,PO:0007611,PO:0007616,PO:0008019,PO:0008034,PO:0009005,PO:0009006,PO:0009009,PO:0009010,PO:0009025,PO:0009029,PO:0009030,PO:0009031,PO:0009032,PO:0009046,PO:0009047,PO:0…
4	21129634	21141708	12074	Vv4s0044g00390	VIT_204s0044g00390	GO:0016020	membrane	pfam_code=PF00892_pfam_desc=Integral membrane protein DUF6_po_id=PO:0000084,PO:0001078,PO:0001185,PO:0007095,PO:0007611,PO:0007616,PO:0008034,PO:0009005,PO:0009009,PO:0009010,PO:0009025,PO:0009029,PO:0009030,PO:0009031,PO:0009032,PO:0009046,PO:0009047,PO:0009052,PO:0020030,PO:0020091,PO:0020100,PO:0020137_po_term=sperm cell,E expanded cotyledon stage,C globular stage,LP.08 eight leaves visible,pe…
4	21142062	21144527	2465	Vv4s0044g00400	VIT_204s0044g00400	GO:0016020	membrane	po_id=PO:0000013,PO:0000037,PO:0000230,PO:0001054,PO:0001078,PO:0001081,PO:0001185,PO:0004507,PO:0007064,PO:0007095,PO:0007098,PO:0007103,PO:0007115,PO:0007123,PO:0007611,PO:0007616,PO:0008019,PO:0008034,PO:0009005,PO:0009006,PO:0009009,PO:0009010,PO:0009025,PO:0009029,PO:0009030,PO:0009031,PO:0009032,PO:0009046,PO:0009047,PO:0009052,PO:0020030,PO:0020038,PO:0020091,PO:0020100,PO:0020137_po_term=…
4	21152723	21154968	2245	Vv4s0044g00410	VIT_204s0044g00410	GO:0016020	membrane	pfam_code=PF00892_pfam_desc=Integral membrane protein DUF6_po_id=PO:0000084,PO:0001078,PO:0001185,PO:0007095,PO:0007611,PO:0007616,PO:0008034,PO:0009005,PO:0009009,PO:0009010,PO:0009025,PO:0009029,PO:0009030,PO:0009031,PO:0009032,PO:0009046,PO:0009047,PO:0009052,PO:0020030,PO:0020091,PO:0020100,PO:0020137_po_term=sperm cell,E expanded cotyledon stage,C globular stage,LP.08 eight leaves visible,pe…
4	21163785	21172634	8849	Vv4s0044g00420	VIT_204s0044g00420	GO:0016020	membrane	pfam_code=PF00892_pfam_desc=Integral membrane protein DUF6_po_id=PO:0000013,PO:0000037,PO:0000084,PO:0000230,PO:0001054,PO:0001078,PO:0001081,PO:0001185,PO:0004507,PO:0007064,PO:0007095,PO:0007098,PO:0007103,PO:0007115,PO:0007123,PO:0007611,PO:0007616,PO:0008019,PO:0008034,PO:0009005,PO:0009006,PO:0009009,PO:0009010,PO:0009025,PO:0009029,PO:0009030,PO:0009031,PO:0009032,PO:0009046,PO:0009047,PO:0…
4	21524312	21548090	23778					_
4	21610694	21649018	38324					_
4	21627948	21629563	1615	Vv4s0044g00670	VIT_204s0044g00670			_prosite_code=PS00001,PS00005,PS00006,PS00008,PS00009,PS00016_prosite_desc=N-glycosylation site,Protein kinase C phosphorylation site,Casein kinase II phosphorylation site,N-myristoylation site,Amidation site,Cell attachment sequence_psort_location=cytosol_psort_score=11_
4	21645779	21647624	1845	Vv4s0044g00680	VIT_204s0044g00680	GO:0000166,GO:0004672,GO:0004674,GO:0004709,GO:0004713,GO:0005524,GO:0005529,GO:0006468,GO:0016740	nucleotide binding,protein kinase activity,protein serine/threonine kinase activity,MAP kinase kinase kinase activity,protein tyrosine kinase activity,ATP binding,sugar binding,protein amino acid phosphorylation,transferase activity	pfam_code=PF00069,PF07714_pfam_desc=Protein kinase domain,Protein tyrosine kinase_po_id=PO:0000005,PO:0000013,PO:0000037,PO:0000084,PO:0000230,PO:0001016,PO:0001017,PO:0001054,PO:0001078,PO:0001081,PO:0001185,PO:0002000,PO:0003011,PO:0004507,PO:0006345,PO:0006502,PO:0007064,PO:0007095,PO:0007098,PO:0007103,PO:0007115,PO:0007123,PO:0007611,PO:0007616,PO:0008019,PO:0008034,PO:0009005,PO:0009006,PO:…
4	21674226	21709114	34888					_
4	21691195	21691906	711	Vv4s0044g00690	VIT_204s0044g00690			_prosite_code=PS00005,PS00006_prosite_desc=Protein kinase C phosphorylation site,Casein kinase II phosphorylation site_psort_location=cytosol,cytosol/endoplasmic reticulum,cytosol/nuclear_psort_score=7,4.5,5.83333_
4	21868782	21885140	16358					_
4	21881936	21882484	548	Vv4s0044g00760	VIT_204s0044g00760			_prosite_code=PS00001,PS00005,PS00006,PS00008_prosite_desc=N-glycosylation site,Protein kinase C phosphorylation site,Casein kinase II phosphorylation site,N-myristoylation site_psort_location=chloroplast,cytosol,extracellular,mitochondria,mitochondria/plasma membrane,nuclear,plasma membrane_psort_score=4,3,1,1,1,4,1_
4	21882920	21884517	1597	Vv4s0044g00770	VIT_204s0044g00770	GO:0016020,GO:0016021,GO:0016740,GO:0016757,GO:0016760,GO:0030244	membrane,integral to membrane,transferase activity,transferase activity, transferring glycosyl groups,cellulose synthase (UDP-forming) activity,cellulose biosynthetic process	_prosite_code=PS00005,PS00006,PS00008_prosite_desc=Protein kinase C phosphorylation site,Casein kinase II phosphorylation site,N-myristoylation site_psort_location=cytosol,cytosol/endoplasmic reticulum,cytosol/plasma membrane,extracellular_psort_score=5,3,3,3_tp_loc=_
5	0	15667	15667					_
5	1660	4454	2794	Vv5s0077g00010	VIT_205s0077g00010	GO:0000059,GO:0005488,GO:0005634,GO:0005643,GO:0005737,GO:0006886,GO:0008565	protein import into nucleus, docking,binding,nucleus,nuclear pore,cytoplasm,intracellular protein transport,protein transporter activity	_prosite_code=PS00001,PS00004,PS00005,PS00006,PS00008,PS00009_prosite_desc=N-glycosylation site,cAMP- and cGMP-dependent protein kinase phosphorylation site,Protein kinase C phosphorylation site,Casein kinase II phosphorylation site,N-myristoylation site,Amidation site_psort_location=chloroplast_psort_score=13_tp_loc=_
5	10568	12724	2156	Vv5s0077g00020	VIT_205s0077g00020	GO:0000059,GO:0005488,GO:0005634,GO:0005643,GO:0005737,GO:0006886,GO:0008565	protein import into nucleus, docking,binding,nucleus,nuclear pore,cytoplasm,intracellular protein transport,protein transporter activity	pfam_code=PF03810_pfam_desc=Importin-beta N-terminal domain_prosite_code=PS00001,PS00005,PS00006,PS00008,PS50166_prosite_desc=N-glycosylation site,Protein kinase C phosphorylation site,Casein kinase II phosphorylation site,N-myristoylation site,Importin-beta N-terminal domain profile_psort_location=cytosol_psort_score=10_
5	27137	27806	669	Vv5s0077g00070	VIT_205s0077g00070			_prosite_code=PS00006_prosite_desc=Casein kinase II phosphorylation site_psort_location=cytosol,cytosol/endoplasmic reticulum,cytosol/peroxisome,cytosol/plasma membrane,extracellular,nuclear_psort_score=6,3,3,3,3,4_
5	27685	71362	43677					_
5	32005	35997	3992	Vv5s0077g00080	VIT_205s0077g00080			_prosite_code=PS00004,PS00005,PS00006_prosite_desc=cAMP- and cGMP-dependent protein kinase phosphorylation site,Protein kinase C phosphorylation site,Casein kinase II phosphorylation site_psort_location=cytosol_psort_score=8.5_
5	35997	36426	429	Vv5s0077g00090	VIT_205s0077g00090			_prosite_code=PS00001_prosite_desc=N-glycosylation site_psort_location=chloroplast,cytosol_psort_score=5,8_
5	65522	83234	17712	Vv5s0077g00120	VIT_205s0077g00120	GO:0006270	DNA replication initiation	pfam_code=PF05916_pfam_desc=Synthetic lethal mutants of dpb11-1 five_po_id=PO:0000013,PO:0000037,PO:0000084,PO:0000230,PO:0001017,PO:0001054,PO:0001078,PO:0001081,PO:0001185,PO:0004507,PO:0006345,PO:0007064,PO:0007095,PO:0007098,PO:0007103,PO:0007115,PO:0007123,PO:0007611,PO:0007616,PO:0008019,PO:0008034,PO:0009005,PO:0009006,PO:0009009,PO:0009010,PO:0009025,PO:0009029,PO:0009030,PO:0009031,PO:00…
5	65522	83234	17712	Vv5s0077g00120	VIT_205s0077g00120	GO:0006270	DNA replication initiation	pfam_code=PF05916_pfam_desc=Synthetic lethal mutants of dpb11-1 five_po_id=PO:0000013,PO:0000037,PO:0000084,PO:0000230,PO:0001017,PO:0001054,PO:0001078,PO:0001081,PO:0001185,PO:0004507,PO:0006345,PO:0007064,PO:0007095,PO:0007098,PO:0007103,PO:0007115,PO:0007123,PO:0007611,PO:0007616,PO:0008019,PO:0008034,PO:0009005,PO:0009006,PO:0009009,PO:0009010,PO:0009025,PO:0009029,PO:0009030,PO:0009031,PO:00…
5	72000	251533	179533					_
5	83802	84482	680	Vv5s0077g00150	VIT_205s0077g00150			_prosite_code=PS00001,PS00007_prosite_desc=N-glycosylation site,Tyrosine kinase phosphorylation site_psort_location=cytosol/mitochondria,mitochondria,nuclear_psort_score=3,6,3_
5	85361	86460	1099	Vv5s0077g00160	VIT_205s0077g00160			_prosite_code=PS00001,PS00004,PS00005,PS00006,PS00008,PS00009_prosite_desc=N-glycosylation site,cAMP- and cGMP-dependent protein kinase phosphorylation site,Protein kinase C phosphorylation site,Casein kinase II phosphorylation site,N-myristoylation site,Amidation site_psort_location=chloroplast_psort_score=10_
5	86867	89886	3019	Vv5s0077g00170	VIT_205s0077g00170			po_id=PO:0000005,PO:0000013,PO:0000037,PO:0000084,PO:0000230,PO:0001054,PO:0001078,PO:0001081,PO:0001185,PO:0004507,PO:0007064,PO:0007095,PO:0007098,PO:0007103,PO:0007115,PO:0007123,PO:0007611,PO:0007616,PO:0008019,PO:0008034,PO:0009005,PO:0009006,PO:0009009,PO:0009010,PO:0009025,PO:0009029,PO:0009030,PO:0009031,PO:0009032,PO:0009046,PO:0009047,PO:0009052,PO:0020030,PO:0020038,PO:0020091,PO:00201…
5	98772	99213	441	Vv5s0077g00190	VIT_205s0077g00190	GO:0005509,GO:0005829,GO:0042538	calcium ion binding,cytosol,hyperosmotic salinity response	po_id=PO:0000005,PO:0000013,PO:0000037,PO:0000084,PO:0000230,PO:0001016,PO:0001017,PO:0001054,PO:0001078,PO:0001081,PO:0001185,PO:0004507,PO:0006345,PO:0007064,PO:0007095,PO:0007098,PO:0007103,PO:0007115,PO:0007123,PO:0007611,PO:0007616,PO:0008019,PO:0008034,PO:0009005,PO:0009006,PO:0009009,PO:0009010,PO:0009025,PO:0009029,PO:0009030,PO:0009031,PO:0009032,PO:0009046,PO:0009047,PO:0009052,PO:00200…
5	113782	124088	10306	Vv5s0077g00200	VIT_205s0077g00200	GO:0005783,GO:0005886	endoplasmic reticulum,plasma membrane	po_id=PO:0000013,PO:0000037,PO:0000230,PO:0001054,PO:0001078,PO:0001081,PO:0001185,PO:0004507,PO:0005052,PO:0007064,PO:0007095,PO:0007098,PO:0007103,PO:0007115,PO:0007123,PO:0007611,PO:0007616,PO:0008019,PO:0008034,PO:0009005,PO:0009006,PO:0009009,PO:0009010,PO:0009025,PO:0009029,PO:0009030,PO:0009031,PO:0009032,PO:0009046,PO:0009047,PO:0009052,PO:0020030,PO:0020038,PO:0020091,PO:0020100,PO:00201…
5	124088	125220	1132	Vv5s0077g00210	VIT_205s0077g00210			_prosite_code=PS00005,PS00007_prosite_desc=Protein kinase C phosphorylation site,Tyrosine kinase phosphorylation site_psort_location=chloroplast,cytoskeleton/nuclear,extracellular,nuclear,nuclear/plasma membrane_psort_score=3,3,3,6,3_
5	128137	128359	222	Vv5s0077g00220	VIT_205s0077g00220	GO:0005576,GO:0009664	extracellular region,plant-type cell wall organization	pfam_code=PF01357_pfam_desc=Pollen allergen_prosite_code=PS00001,PS00005,PS00008,PS50843,PS51257_prosite_desc=N-glycosylation site,Protein kinase C phosphorylation site,N-myristoylation site,Expansin, Cellulose-binding-like domain profile,Prokaryotic membrane lipoprotein lipid attachment site profile_psort_location=extracellular,vacuolar membrane_psort_score=7,4_
5	128926	129222	296	Vv5s0077g00230	VIT_205s0077g00230	GO:0000166,GO:0003924,GO:0005198,GO:0005525,GO:0005874,GO:0007017,GO:0007018,GO:0043234,GO:0051258	nucleotide binding,GTPase activity,structural molecule activity,GTP binding,microtubule,microtubule-based process,microtubule-based movement,protein complex,protein polymerization	_prosite_code=PS00006,PS00008,PS00016_prosite_desc=Casein kinase II phosphorylation site,N-myristoylation site,Cell attachment sequence_psort_location=cytosol_psort_score=10_tp_loc=_
5	131938	145248	13310	Vv5s0077g00240	VIT_205s0077g00240			_prosite_code=PS00004,PS00005,PS00006,PS00008_prosite_desc=cAMP- and cGMP-dependent protein kinase phosphorylation site,Protein kinase C phosphorylation site,Casein kinase II phosphorylation site,N-myristoylation site_psort_location=chloroplast,cytosol,mitochondria,mitochondria/plasma membrane_psort_score=5,2,3,2_
5	149472	164512	15040	Vv5s0077g00250	VIT_205s0077g00250	GO:0005886	plasma membrane	_prosite_code=PS00001,PS00004,PS00005,PS00006,PS00007,PS00009_prosite_desc=N-glycosylation site,cAMP- and cGMP-dependent protein kinase phosphorylation site,Protein kinase C phosphorylation site,Casein kinase II phosphorylation site,Tyrosine kinase phosphorylation site,Amidation site_psort_location=nuclear_psort_score=7_tp_loc=_
5	168301	170088	1787	Vv5s0077g00290	VIT_205s0077g00290			_prosite_code=PS00005,PS00006,PS00008_prosite_desc=Protein kinase C phosphorylation site,Casein kinase II phosphorylation site,N-myristoylation site_psort_location=nuclear,nuclear/plasma membrane_psort_score=8,5.5_
5	170088	173540	3452	Vv5s0077g00300	VIT_205s0077g00300	GO:0005509	calcium ion binding	_prosite_code=PS00001,PS00004,PS00005,PS00006,PS00007,PS00008,PS00009,PS00018,PS50222_prosite_desc=N-glycosylation site,cAMP- and cGMP-dependent protein kinase phosphorylation site,Protein kinase C phosphorylation site,Casein kinase II phosphorylation site,Tyrosine kinase phosphorylation site,N-myristoylation site,Amidation site,EF-hand calcium-binding domain,EF-hand calcium-binding domain profil…
5	197526	199657	2131	Vv5s0077g00350	VIT_205s0077g00350			_prosite_code=PS00001,PS00005,PS00006,PS00008_prosite_desc=N-glycosylation site,Protein kinase C phosphorylation site,Casein kinase II phosphorylation site,N-myristoylation site_psort_location=cytosol,cytosol/nuclear,cytosol/plasma membrane,nuclear,nuclear/plasma membrane,vacuolar membrane_psort_score=4,4,3,4,3,3_tp_loc=_
5	203609	207132	3523	Vv5s0077g00360	VIT_205s0077g00360			_
5	223536	236522	12986	Vv5s0077g00370	VIT_205s0077g00370			po_id=PO:0000005,PO:0000013,PO:0000037,PO:0000084,PO:0000230,PO:0001054,PO:0001078,PO:0001081,PO:0001185,PO:0004507,PO:0007064,PO:0007095,PO:0007098,PO:0007103,PO:0007115,PO:0007123,PO:0007611,PO:0007616,PO:0008019,PO:0008034,PO:0009005,PO:0009006,PO:0009009,PO:0009010,PO:0009025,PO:0009029,PO:0009030,PO:0009031,PO:0009032,PO:0009046,PO:0009047,PO:0009052,PO:0020030,PO:0020038,PO:0020091,PO:00201…
5	243889	246565	2676	Vv5s0077g00410	VIT_205s0077g00410			po_id=PO:0000005,PO:0000013,PO:0000037,PO:0000084,PO:0000230,PO:0001054,PO:0001078,PO:0001081,PO:0001185,PO:0004507,PO:0007064,PO:0007095,PO:0007098,PO:0007103,PO:0007115,PO:0007123,PO:0007611,PO:0007616,PO:0008019,PO:0008034,PO:0009005,PO:0009006,PO:0009009,PO:0009010,PO:0009025,PO:0009029,PO:0009030,PO:0009031,PO:0009032,PO:0009046,PO:0009047,PO:0009052,PO:0020030,PO:0020038,PO:0020091,PO:00201…
5	247676	248141	465	Vv5s0077g00420	VIT_205s0077g00420			_prosite_code=PS00006_prosite_desc=Casein kinase II phosphorylation site_psort_location=cytosol_psort_score=8_tp_loc=_
5	248867	251242	2375	Vv5s0077g00430	VIT_205s0077g00430	GO:0016757	transferase activity, transferring glycosyl groups	pfam_code=PF01501_pfam_desc=Glycosyl transferase family 8_po_id=PO:0000013,PO:0000037,PO:0000084,PO:0000230,PO:0001054,PO:0001081,PO:0001185,PO:0004507,PO:0007095,PO:0007098,PO:0007103,PO:0007115,PO:0007123,PO:0007611,PO:0007616,PO:0008019,PO:0008034,PO:0009005,PO:0009009,PO:0009010,PO:0009025,PO:0009029,PO:0009031,PO:0009032,PO:0009046,PO:0009047,PO:0009052,PO:0020030,PO:0020038,PO:0020100,PO:00…
5	262133	271036	8903	Vv5s0077g00460	VIT_205s0077g00460	GO:0003676,GO:0008270	nucleic acid binding,zinc ion binding	pfam_code=PF00098,PF05670,PF05833_pfam_desc=Zinc knuckle,Domain of unknown function (DUF814),Fibronectin-binding protein A N-terminus (FbpA)_po_id=PO:0000013,PO:0000037,PO:0000084,PO:0000230,PO:0001054,PO:0001078,PO:0001081,PO:0001185,PO:0004507,PO:0006345,PO:0007064,PO:0007095,PO:0007098,PO:0007103,PO:0007115,PO:0007123,PO:0007611,PO:0007616,PO:0008019,PO:0008034,PO:0009005,PO:0009006,PO:0009009…
5	264000	275316	11316					_
5	271695	308068	36373	Vv5s0077g00470	VIT_205s0077g00470	GO:0004842,GO:0005622,GO:0006464,GO:0016874,GO:0016881,GO:0019941	ubiquitin-protein ligase activity,intracellular,protein modification process,ligase activity,acid-amino acid ligase activity,modification-dependent protein catabolic process	pfam_code=PF00632_pfam_desc=HECT-domain (ubiquitin-transferase)_kegg_ec=ec:6.3.2.19_kegg_ecdesc=ubiquitin---protein ligase_po_id=PO:0000013,PO:0000037,PO:0000084,PO:0000230,PO:0001016,PO:0001054,PO:0001078,PO:0001081,PO:0001185,PO:0004507,PO:0007064,PO:0007095,PO:0007098,PO:0007103,PO:0007115,PO:0007123,PO:0007611,PO:0007616,PO:0008019,PO:0008034,PO:0009005,PO:0009006,PO:0009009,PO:0009010,PO:000…
5	448972	459468	10496					_
5	454098	454377	279	Vv5s0077g00640	VIT_205s0077g00640			_prosite_code=PS00004,PS00005,PS00006,PS00009,PS50079_prosite_desc=cAMP- and cGMP-dependent protein kinase phosphorylation site,Protein kinase C phosphorylation site,Casein kinase II phosphorylation site,Amidation site,Bipartite nuclear localization signal profile_psort_location=chloroplast_psort_score=8_
5	455223	464808	9585	Vv5s0077g00650	VIT_205s0077g00650	GO:0003723,GO:0004652,GO:0005515,GO:0005634,GO:0006350,GO:0016740,GO:0016779,GO:0031123,GO:0043631	RNA binding,polynucleotide adenylyltransferase activity,protein binding,nucleus,transcription,transferase activity,nucleotidyltransferase activity,RNA 3'-end processing,RNA polyadenylation	pfam_code=PF04926,PF04928_pfam_desc=Poly(A) polymerase predicted RNA binding domain,Poly(A) polymerase central domain_po_id=PO:0000013,PO:0000037,PO:0000084,PO:0000230,PO:0001016,PO:0001017,PO:0001054,PO:0001078,PO:0001081,PO:0001185,PO:0004507,PO:0006345,PO:0007064,PO:0007095,PO:0007098,PO:0007103,PO:0007115,PO:0007123,PO:0007611,PO:0007616,PO:0008019,PO:0008034,PO:0009005,PO:0009006,PO:0009009,…
5	1230117	1248727	18610					_
5	1232006	1232847	841	Vv5s0077g01530	VIT_205s0077g01530	GO:0006952,GO:0009607	defense response,response to biotic stimulus	pfam_code=PF00407_pfam_desc=Pathogenesis-related protein Bet v I family_po_id=PO:0000013,PO:0000037,PO:0000230,PO:0001054,PO:0001078,PO:0001081,PO:0001185,PO:0004507,PO:0007064,PO:0007095,PO:0007098,PO:0007103,PO:0007115,PO:0007123,PO:0007131,PO:0007611,PO:0007616,PO:0008019,PO:0008034,PO:0009001,PO:0009005,PO:0009006,PO:0009009,PO:0009010,PO:0009025,PO:0009029,PO:0009030,PO:0009031,PO:0009032,PO…
5	1239416	1240018	602	Vv5s0077g01540	VIT_205s0077g01540	GO:0006952,GO:0009607	defense response,response to biotic stimulus	pfam_code=PF00407_pfam_desc=Pathogenesis-related protein Bet v I family_po_id=PO:0000013,PO:0000037,PO:0000230,PO:0001054,PO:0001078,PO:0001081,PO:0001185,PO:0004507,PO:0007064,PO:0007095,PO:0007098,PO:0007103,PO:0007115,PO:0007123,PO:0007131,PO:0007611,PO:0007616,PO:0008019,PO:0008034,PO:0009001,PO:0009005,PO:0009006,PO:0009009,PO:0009010,PO:0009025,PO:0009029,PO:0009030,PO:0009031,PO:0009032,PO…
5	1242623	1243231	608	Vv5s0077g01550	VIT_205s0077g01550	GO:0006952,GO:0009607	defense response,response to biotic stimulus	pfam_code=PF00407_pfam_desc=Pathogenesis-related protein Bet v I family_po_id=PO:0000013,PO:0000037,PO:0000230,PO:0001054,PO:0001078,PO:0001081,PO:0001185,PO:0004507,PO:0007064,PO:0007095,PO:0007098,PO:0007103,PO:0007115,PO:0007123,PO:0007131,PO:0007611,PO:0007616,PO:0008019,PO:0008034,PO:0009001,PO:0009005,PO:0009006,PO:0009009,PO:0009010,PO:0009025,PO:0009029,PO:0009030,PO:0009031,PO:0009032,PO…
5	1246926	1251185	4259	Vv5s0077g01560	VIT_205s0077g01560	GO:0006952,GO:0009607	defense response,response to biotic stimulus	pfam_code=PF00407_pfam_desc=Pathogenesis-related protein Bet v I family_po_id=PO:0000013,PO:0000037,PO:0000230,PO:0001054,PO:0001078,PO:0001081,PO:0001185,PO:0004507,PO:0007064,PO:0007095,PO:0007098,PO:0007103,PO:0007115,PO:0007123,PO:0007131,PO:0007611,PO:0007616,PO:0008019,PO:0008034,PO:0009001,PO:0009005,PO:0009006,PO:0009009,PO:0009010,PO:0009025,PO:0009029,PO:0009030,PO:0009031,PO:0009032,PO…
5	1282325	1288085	5760	Vv5s0077g01620	VIT_205s0077g01620	GO:0006952,GO:0009607	defense response,response to biotic stimulus	_prosite_code=PS00004,PS00005,PS00006,PS00008_prosite_desc=cAMP- and cGMP-dependent protein kinase phosphorylation site,Protein kinase C phosphorylation site,Casein kinase II phosphorylation site,N-myristoylation site_psort_location=chloroplast,cytosol,extracellular_psort_score=2,5,5_tp_loc=_
5	1284588	1298897	14309					_
5	1288627	1289187	560	Vv5s0077g01630	VIT_205s0077g01630	GO:0006952,GO:0009607	defense response,response to biotic stimulus	pfam_code=PF00407_pfam_desc=Pathogenesis-related protein Bet v I family_po_id=PO:0000013,PO:0000037,PO:0000230,PO:0001054,PO:0001078,PO:0001081,PO:0001185,PO:0004507,PO:0007064,PO:0007095,PO:0007098,PO:0007103,PO:0007115,PO:0007123,PO:0007131,PO:0007611,PO:0007616,PO:0008019,PO:0008034,PO:0009001,PO:0009005,PO:0009006,PO:0009009,PO:0009010,PO:0009025,PO:0009029,PO:0009030,PO:0009031,PO:0009032,PO…
5	1289187	1289244	57	Vv5s0077g01640	VIT_205s0077g01640			_
5	1296073	1296723	650	Vv5s0077g01650	VIT_205s0077g01650	GO:0006952,GO:0009607	defense response,response to biotic stimulus	pfam_code=PF00407_pfam_desc=Pathogenesis-related protein Bet v I family_prosite_code=PS00001,PS00004,PS00005,PS00006,PS00008,PS00451_prosite_desc=N-glycosylation site,cAMP- and cGMP-dependent protein kinase phosphorylation site,Protein kinase C phosphorylation site,Casein kinase II phosphorylation site,N-myristoylation site,Pathogenesis-related proteins Bet v I family signature_psort_location=cyt…
5	1298441	1299100	659	Vv5s0077g01660	VIT_205s0077g01660	GO:0006952,GO:0009607	defense response,response to biotic stimulus	pfam_code=PF00407_pfam_desc=Pathogenesis-related protein Bet v I family_prosite_code=PS00001,PS00005,PS00006,PS00008_prosite_desc=N-glycosylation site,Protein kinase C phosphorylation site,Casein kinase II phosphorylation site,N-myristoylation site_psort_location=cytosol_psort_score=12_
5	1340000	1371556	31556					_
5	1343338	1345600	2262	Vv5s0077g01720	VIT_205s0077g01720	GO:0003824,GO:0004806,GO:0006629	catalytic activity,triacylglycerol lipase activity,lipid metabolic process	pfam_code=PF01764_pfam_desc=Lipase (class 3)_prosite_code=PS00001,PS00004,PS00005,PS00006,PS00007,PS00008,PS00029,PS00120_prosite_desc=N-glycosylation site,cAMP- and cGMP-dependent protein kinase phosphorylation site,Protein kinase C phosphorylation site,Casein kinase II phosphorylation site,Tyrosine kinase phosphorylation site,N-myristoylation site,Leucine zipper pattern,Lipases, serine active s…
5	1350967	1369931	18964	Vv5s0077g01730	VIT_205s0077g01730	GO:0003824,GO:0004806,GO:0006629	catalytic activity,triacylglycerol lipase activity,lipid metabolic process	pfam_code=PF01764_pfam_desc=Lipase (class 3)_po_id=PO:0000013,PO:0000037,PO:0000230,PO:0001054,PO:0001078,PO:0001185,PO:0004507,PO:0007017,PO:0007064,PO:0007095,PO:0007098,PO:0007103,PO:0007115,PO:0007123,PO:0007611,PO:0007616,PO:0008019,PO:0008034,PO:0009005,PO:0009006,PO:0009009,PO:0009010,PO:0009025,PO:0009029,PO:0009031,PO:0009032,PO:0009046,PO:0009047,PO:0009052,PO:0020030,PO:0020038,PO:0020…
5	1370591	1377054	6463	Vv5s0077g01740	VIT_205s0077g01740	GO:0004650,GO:0005975,GO:0008152,GO:0016787,GO:0016798,GO:0047911	polygalacturonase activity,carbohydrate metabolic process,metabolic process,hydrolase activity,hydrolase activity, acting on glycosyl bonds,galacturan 1,4-alpha-galacturonidase activity	po_id=PO:0000013,PO:0000037,PO:0000084,PO:0000230,PO:0000293,PO:0001016,PO:0001017,PO:0001054,PO:0001078,PO:0001081,PO:0001185,PO:0004507,PO:0006345,PO:0007064,PO:0007095,PO:0007098,PO:0007103,PO:0007115,PO:0007123,PO:0007611,PO:0007616,PO:0008019,PO:0008034,PO:0009005,PO:0009006,PO:0009009,PO:0009010,PO:0009025,PO:0009029,PO:0009030,PO:0009031,PO:0009032,PO:0009046,PO:0009047,PO:0009052,PO:00200…
5	1695000	1709987	14987					_
5	1705262	1706856	1594	Vv5s0077g02180	VIT_205s0077g02180	GO:0008415,GO:0016491,GO:0016740,GO:0033808,GO:0055114	acyltransferase activity,oxidoreductase activity,transferase activity,6'-deoxychalcone synthase activity,oxidation reduction	pfam_code=PF00248_pfam_desc=Aldo/keto reductase family_po_id=PO:0000005,PO:0000013,PO:0000037,PO:0000084,PO:0000230,PO:0001054,PO:0001078,PO:0001081,PO:0001185,PO:0004507,PO:0006345,PO:0007064,PO:0007095,PO:0007098,PO:0007103,PO:0007115,PO:0007123,PO:0007131,PO:0007611,PO:0007616,PO:0008019,PO:0008034,PO:0009005,PO:0009006,PO:0009009,PO:0009010,PO:0009025,PO:0009029,PO:0009030,PO:0009031,PO:00090…
5	1707275	1708873	1598	Vv5s0077g02190	VIT_205s0077g02190	GO:0008415,GO:0016491,GO:0016740,GO:0033808,GO:0055114	acyltransferase activity,oxidoreductase activity,transferase activity,6'-deoxychalcone synthase activity,oxidation reduction	pfam_code=PF00248_pfam_desc=Aldo/keto reductase family_po_id=PO:0000005,PO:0000013,PO:0000037,PO:0000084,PO:0000230,PO:0001054,PO:0001078,PO:0001081,PO:0001185,PO:0004507,PO:0006345,PO:0007064,PO:0007095,PO:0007098,PO:0007103,PO:0007115,PO:0007123,PO:0007131,PO:0007611,PO:0007616,PO:0008019,PO:0008034,PO:0009005,PO:0009006,PO:0009009,PO:0009010,PO:0009025,PO:0009029,PO:0009030,PO:0009031,PO:00090…
5	1722000	1789528	67528					_
5	1733041	1734381	1340	Vv5s0077g02210	VIT_205s0077g02210	GO:0016787	hydrolase activity	po_id=PO:0000005,PO:0000013,PO:0000037,PO:0000230,PO:0001016,PO:0001017,PO:0001054,PO:0001078,PO:0001081,PO:0001185,PO:0004507,PO:0006345,PO:0007064,PO:0007095,PO:0007098,PO:0007103,PO:0007115,PO:0007123,PO:0007611,PO:0007616,PO:0008019,PO:0008034,PO:0009005,PO:0009006,PO:0009009,PO:0009010,PO:0009025,PO:0009029,PO:0009030,PO:0009031,PO:0009032,PO:0009046,PO:0009047,PO:0009052,PO:0020030,PO:00200…
5	1748324	1750088	1764	Vv5s0077g02220	VIT_205s0077g02220			_prosite_code=PS00001,PS00005,PS00006,PS00007,PS00008,PS50099_prosite_desc=N-glycosylation site,Protein kinase C phosphorylation site,Casein kinase II phosphorylation site,Tyrosine kinase phosphorylation site,N-myristoylation site,Proline-rich region profile_psort_location=cytosol,nuclear_psort_score=6,5_
5	1771675	1772123	448	Vv5s0077g02230	VIT_205s0077g02230			_prosite_code=PS00005,PS00006_prosite_desc=Protein kinase C phosphorylation site,Casein kinase II phosphorylation site_psort_location=chloroplast,cytosol,cytosol/nuclear_psort_score=5,4.5,3.5_
5	1772316	1774184	1868	Vv5s0077g02240	VIT_205s0077g02240			_prosite_code=PS00001,PS00006,PS00008_prosite_desc=N-glycosylation site,Casein kinase II phosphorylation site,N-myristoylation site_psort_location=chloroplast,cytosol,extracellular,nuclear,peroxisome,plasma membrane_psort_score=4,3,1,4,1,1_
5	1782797	1783564	767	Vv5s0077g02250	VIT_205s0077g02250	GO:0003723,GO:0004809,GO:0008033	RNA binding,tRNA (guanine-N2-)-methyltransferase activity,tRNA processing	_prosite_code=PS00001,PS00005,PS00006_prosite_desc=N-glycosylation site,Protein kinase C phosphorylation site,Casein kinase II phosphorylation site_psort_location=chloroplast,chloroplast/mitochondria,cytoskeleton/nuclear,cytosol,cytosol/nuclear,cytosol/plasma membrane,extracellular,mitochondria,nuclear,nuclear/plasma membrane_psort_score=2,2,2,3,3,2,2,2,3,2_tp_loc=_
5	1785859	1788427	2568	Vv5s0077g02260	VIT_205s0077g02260	GO:0016021	integral to membrane	pfam_code=PF03083_pfam_desc=MtN3/saliva family_po_id=PO:0000013,PO:0000037,PO:0000084,PO:0000230,PO:0001054,PO:0001078,PO:0001081,PO:0001185,PO:0004507,PO:0007064,PO:0007095,PO:0007098,PO:0007103,PO:0007115,PO:0007123,PO:0007611,PO:0007616,PO:0008019,PO:0008034,PO:0009005,PO:0009006,PO:0009009,PO:0009010,PO:0009025,PO:0009029,PO:0009030,PO:0009031,PO:0009032,PO:0009046,PO:0009047,PO:0009052,PO:00…
5	1961000	2172012	211012					_
5	1961809	1962228	419	Vv5s0020g00060	VIT_205s0020g00060	GO:0003676	nucleic acid binding	po_id=PO:0000005,PO:0000013,PO:0000037,PO:0000084,PO:0000230,PO:0001016,PO:0001017,PO:0001054,PO:0001078,PO:0001081,PO:0001185,PO:0004507,PO:0006345,PO:0007064,PO:0007095,PO:0007098,PO:0007103,PO:0007115,PO:0007123,PO:0007611,PO:0007616,PO:0008019,PO:0008034,PO:0009001,PO:0009005,PO:0009006,PO:0009009,PO:0009010,PO:0009025,PO:0009029,PO:0009030,PO:0009031,PO:0009032,PO:0009046,PO:0009047,PO:00090…
5	1962649	1964733	2084	Vv5s0020g00070	VIT_205s0020g00070			_prosite_code=PS00005,PS00006,PS00008_prosite_desc=Protein kinase C phosphorylation site,Casein kinase II phosphorylation site,N-myristoylation site_psort_location=nuclear_psort_score=9_
5	1975368	1976772	1404	Vv5s0020g00080	VIT_205s0020g00080			_prosite_code=PS00001,PS00005,PS00006,PS00008_prosite_desc=N-glycosylation site,Protein kinase C phosphorylation site,Casein kinase II phosphorylation site,N-myristoylation site_psort_location=chloroplast_psort_score=12_tp_loc=_
5	1976783	1988796	12013	Vv5s0020g00090	VIT_205s0020g00090			_prosite_code=PS00004,PS00005_prosite_desc=cAMP- and cGMP-dependent protein kinase phosphorylation site,Protein kinase C phosphorylation site_psort_location=cytoskeleton/nuclear,cytosol,nuclear,nuclear/plasma membrane_psort_score=3,3,6,3_
5	1995086	1995690	604	Vv5s0020g00100	VIT_205s0020g00100	GO:0000166,GO:0003676	nucleotide binding,nucleic acid binding	pfam_code=PF00076_pfam_desc=RNA recognition motif. (a.k.a. RRM, RBD, or RNP domain)_po_id=PO:0000003,PO:0000005,PO:0000013,PO:0000037,PO:0000084,PO:0000230,PO:0000293,PO:0001017,PO:0001054,PO:0001078,PO:0001081,PO:0001185,PO:0004507,PO:0006339,PO:0007064,PO:0007095,PO:0007098,PO:0007103,PO:0007115,PO:0007123,PO:0007131,PO:0007611,PO:0007616,PO:0008019,PO:0008034,PO:0009001,PO:0009005,PO:0009006,P…
5	2014664	2018185	3521	Vv5s0020g00120	VIT_205s0020g00120			_prosite_code=PS00001,PS00005,PS00006,PS00007,PS00008,PS00009_prosite_desc=N-glycosylation site,Protein kinase C phosphorylation site,Casein kinase II phosphorylation site,Tyrosine kinase phosphorylation site,N-myristoylation site,Amidation site_psort_location=nuclear_psort_score=11.5_
5	2018598	2020958	2360	Vv5s0020g00130	VIT_205s0020g00130			_prosite_code=PS00001,PS00005,PS00006,PS00008_prosite_desc=N-glycosylation site,Protein kinase C phosphorylation site,Casein kinase II phosphorylation site,N-myristoylation site_psort_location=nuclear_psort_score=8_tp_loc=_
5	2034187	2034683	496	Vv5s0020g00150	VIT_205s0020g00150			_prosite_code=PS00005_prosite_desc=Protein kinase C phosphorylation site_psort_location=nuclear_psort_score=7_
5	2038695	2053470	14775	Vv5s0020g00170	VIT_205s0020g00170	GO:0003676,GO:0008270	nucleic acid binding,zinc ion binding	pfam_code=PF05670,PF05833_pfam_desc=Domain of unknown function (DUF814),Fibronectin-binding protein A N-terminus (FbpA)_po_id=PO:0000013,PO:0000037,PO:0000084,PO:0000230,PO:0001054,PO:0001078,PO:0001081,PO:0001185,PO:0004507,PO:0006345,PO:0007064,PO:0007095,PO:0007098,PO:0007103,PO:0007115,PO:0007123,PO:0007611,PO:0007616,PO:0008019,PO:0008034,PO:0009005,PO:0009006,PO:0009009,PO:0009010,PO:000902…
5	2065184	2066133	949	Vv5s0020g00180	VIT_205s0020g00180			_prosite_code=PS00001,PS00004,PS00005,PS00006,PS00008_prosite_desc=N-glycosylation site,cAMP- and cGMP-dependent protein kinase phosphorylation site,Protein kinase C phosphorylation site,Casein kinase II phosphorylation site,N-myristoylation site_psort_location=chloroplast_psort_score=8_
5	2067903	2068838	935	Vv5s0020g00190	VIT_205s0020g00190			_prosite_code=PS00004,PS00005,PS00006_prosite_desc=cAMP- and cGMP-dependent protein kinase phosphorylation site,Protein kinase C phosphorylation site,Casein kinase II phosphorylation site_psort_location=nuclear_psort_score=8_
5	2077900	2086845	8945	Vv5s0020g00200	VIT_205s0020g00200			_prosite_code=PS00001,PS00005,PS00006,PS00008_prosite_desc=N-glycosylation site,Protein kinase C phosphorylation site,Casein kinase II phosphorylation site,N-myristoylation site_psort_location=chloroplast,nuclear_psort_score=6,5_
5	2086845	2092729	5884	Vv5s0020g00210	VIT_205s0020g00210			_prosite_code=PS00008_prosite_desc=N-myristoylation site_psort_location=chloroplast,cytosol,cytosol/nuclear,cytosol/plasma membrane,endoplasmic reticulum,endoplasmic reticulum/vacuolar membrane,extracellular,mitochondria,mitochondria/plasma membrane,nuclear,nuclear/plasma membrane,plasma membrane,vacuolar membrane_psort_score=2,1,1,1,2,2,4,1,1,1,1,1,2_
5	2095772	2096517	745	Vv5s0020g00220	VIT_205s0020g00220	GO:0000822,GO:0009734	inositol hexakisphosphate binding,auxin mediated signaling pathway	_prosite_code=PS00001,PS00005,PS00006,PS00008_prosite_desc=N-glycosylation site,Protein kinase C phosphorylation site,Casein kinase II phosphorylation site,N-myristoylation site_psort_location=chloroplast,cytoskeleton,cytosol,cytosol/endoplasmic reticulum,cytosol/nuclear,cytosol/peroxisome,cytosol/plasma membrane,extracellular,nuclear,nuclear/plasma membrane_psort_score=2,2,4,2,4,2,2,2,4,2_tp_loc…
5	2100583	2101254	671	Vv5s0020g00230	VIT_205s0020g00230			_prosite_code=PS00001,PS00004,PS00005,PS00006,PS00008_prosite_desc=N-glycosylation site,cAMP- and cGMP-dependent protein kinase phosphorylation site,Protein kinase C phosphorylation site,Casein kinase II phosphorylation site,N-myristoylation site_psort_location=nuclear_psort_score=13_
5	2101255	2101790	535	Vv5s0020g00240	VIT_205s0020g00240			_prosite_code=PS00004,PS00005,PS00008_prosite_desc=cAMP- and cGMP-dependent protein kinase phosphorylation site,Protein kinase C phosphorylation site,N-myristoylation site_psort_location=chloroplast_psort_score=8_
5	2120304	2125287	4983	Vv5s0020g00250	VIT_205s0020g00250	GO:0003676,GO:0008270	nucleic acid binding,zinc ion binding	pfam_code=PF05670_pfam_desc=Domain of unknown function (DUF814)_prosite_code=PS00001,PS00005,PS00006,PS00007,PS00008,PS00009_prosite_desc=N-glycosylation site,Protein kinase C phosphorylation site,Casein kinase II phosphorylation site,Tyrosine kinase phosphorylation site,N-myristoylation site,Amidation site_psort_location=nuclear_psort_score=10.5_
5	2126346	2128050	1704	Vv5s0020g00260	VIT_205s0020g00260			_prosite_code=PS00001,PS00005,PS00006,PS00008_prosite_desc=N-glycosylation site,Protein kinase C phosphorylation site,Casein kinase II phosphorylation site,N-myristoylation site_psort_location=endoplasmic reticulum/vacuolar membrane,plasma membrane,vacuolar membrane_psort_score=4,4,7_tp_loc=_
5	2141831	2142422	591	Vv5s0020g00270	VIT_205s0020g00270			_psort_location=extracellular_psort_score=9_
5	2147693	2150249	2556	Vv5s0020g00290	VIT_205s0020g00290			_prosite_code=PS00004,PS00005,PS00006,PS00007,PS00008_prosite_desc=cAMP- and cGMP-dependent protein kinase phosphorylation site,Protein kinase C phosphorylation site,Casein kinase II phosphorylation site,Tyrosine kinase phosphorylation site,N-myristoylation site_psort_location=chloroplast_psort_score=9_
5	2156568	2161412	4844	Vv5s0020g00310	VIT_205s0020g00310			_prosite_code=PS00001,PS00005,PS00006,PS00007,PS00008,PS00009_prosite_desc=N-glycosylation site,Protein kinase C phosphorylation site,Casein kinase II phosphorylation site,Tyrosine kinase phosphorylation site,N-myristoylation site,Amidation site_psort_location=nuclear_psort_score=12_
5	2164801	2167281	2480	Vv5s0020g00320	VIT_205s0020g00320	GO:0005622,GO:0006464,GO:0016881	intracellular,protein modification process,acid-amino acid ligase activity	pfam_code=PF05670_pfam_desc=Domain of unknown function (DUF814)_prosite_code=PS00001,PS00005,PS00006,PS00007,PS00008,PS00009,PS50237_prosite_desc=N-glycosylation site,Protein kinase C phosphorylation site,Casein kinase II phosphorylation site,Tyrosine kinase phosphorylation site,N-myristoylation site,Amidation site,HECT domain profile_psort_location=nuclear_psort_score=9_
5	2171269	2173217	1948	Vv5s0020g00330	VIT_205s0020g00330	GO:0016757	transferase activity, transferring glycosyl groups	pfam_code=PF01501_pfam_desc=Glycosyl transferase family 8_po_id=PO:0000013,PO:0000037,PO:0000084,PO:0000230,PO:0001054,PO:0001081,PO:0001185,PO:0004507,PO:0007095,PO:0007098,PO:0007103,PO:0007115,PO:0007123,PO:0007611,PO:0007616,PO:0008019,PO:0008034,PO:0009005,PO:0009009,PO:0009010,PO:0009025,PO:0009029,PO:0009031,PO:0009032,PO:0009046,PO:0009047,PO:0009052,PO:0020030,PO:0020038,PO:0020100,PO:00…
5	5000884	5003269	2385	Vv5s0020g03240	VIT_205s0020g03240	GO:0000166,GO:0004672,GO:0004674,GO:0004713,GO:0004715,GO:0004872,GO:0005524,GO:0005529,GO:0006468,GO:0016301,GO:0016740	nucleotide binding,protein kinase activity,protein serine/threonine kinase activity,protein tyrosine kinase activity,non-membrane spanning protein tyrosine kinase activity,receptor activity,ATP binding,sugar binding,protein amino acid phosphorylation,kinase activity,transferase activity	pfam_code=PF00069,PF01453,PF07714_pfam_desc=Protein kinase domain,D-mannose binding lectin,Protein tyrosine kinase_po_id=PO:0000013,PO:0000037,PO:0000084,PO:0000230,PO:0001054,PO:0001078,PO:0001081,PO:0001185,PO:0002000,PO:0003011,PO:0004507,PO:0006502,PO:0007064,PO:0007095,PO:0007098,PO:0007103,PO:0007115,PO:0007123,PO:0007611,PO:0007616,PO:0008019,PO:0008034,PO:0009005,PO:0009006,PO:0009009,PO:…
5	5003000	5040446	37446					_
5	5018463	5019799	1336	Vv5s0020g03250	VIT_205s0020g03250	GO:0005794,GO:0007047,GO:0009505,GO:0016758,GO:0030054,GO:0030244	Golgi apparatus,cell wall organization,plant-type cell wall,transferase activity, transferring hexosyl groups,cell junction,cellulose biosynthetic process	_prosite_code=PS00005,PS00006,PS00007,PS00008_prosite_desc=Protein kinase C phosphorylation site,Casein kinase II phosphorylation site,Tyrosine kinase phosphorylation site,N-myristoylation site_psort_location=chloroplast,extracellular,nuclear_psort_score=4,5,3_tp_loc=_
5	5040288	5043665	3377	Vv5s0020g03260	VIT_205s0020g03260	GO:0005507,GO:0008131,GO:0009308,GO:0016491,GO:0046872,GO:0048038,GO:0055114	copper ion binding,amine oxidase activity,amine metabolic process,oxidoreductase activity,metal ion binding,quinone binding,oxidation reduction	pfam_code=PF01179,PF02727,PF02728_pfam_desc=Copper amine oxidase, enzyme domain,Copper amine oxidase, N2 domain,Copper amine oxidase, N3 domain_po_id=PO:0000013,PO:0000037,PO:0000084,PO:0000230,PO:0000293,PO:0001054,PO:0001078,PO:0001081,PO:0001185,PO:0004507,PO:0007064,PO:0007095,PO:0007098,PO:0007103,PO:0007115,PO:0007123,PO:0007611,PO:0007616,PO:0008019,PO:0008034,PO:0009005,PO:0009006,PO:0009…
5	5218000	5242350	24350					_
5	5228917	5252742	23825	Vv5s0020g03460	VIT_205s0020g03460			_prosite_code=PS00001,PS00004,PS00005,PS00006,PS00007,PS00008,PS00009,PS00016,PS50099_prosite_desc=N-glycosylation site,cAMP- and cGMP-dependent protein kinase phosphorylation site,Protein kinase C phosphorylation site,Casein kinase II phosphorylation site,Tyrosine kinase phosphorylation site,N-myristoylation site,Amidation site,Cell attachment sequence,Proline-rich region profile_psort_location=…
5	5485063	5492329	7266	Vv5s0020g03790	VIT_205s0020g03790	GO:0003676,GO:0004004,GO:0004386,GO:0005524,GO:0005739,GO:0009555,GO:0009561,GO:0016070	nucleic acid binding,ATP-dependent RNA helicase activity,helicase activity,ATP binding,mitochondrion,pollen development,megagametogenesis,RNA metabolic process	pfam_code=PF00271_pfam_desc=Helicase conserved C-terminal domain_po_id=PO:0000013,PO:0000037,PO:0000230,PO:0001054,PO:0001078,PO:0001081,PO:0001185,PO:0004507,PO:0007064,PO:0007095,PO:0007098,PO:0007103,PO:0007115,PO:0007123,PO:0007611,PO:0007616,PO:0008019,PO:0008034,PO:0009005,PO:0009006,PO:0009009,PO:0009010,PO:0009025,PO:0009029,PO:0009030,PO:0009031,PO:0009032,PO:0009046,PO:0009047,PO:000905…
5	5490034	5506264	16230					_
5	5492945	5493771	826	Vv5s0020g03800	VIT_205s0020g03800			po_id=PO:0001017,PO:0006345,PO:0020091_po_term=M germinated pollen stage,pollen tube,male gametophyte_prosite_code=PS00001,PS00005,PS00006,PS00008,PS51375_prosite_desc=N-glycosylation site,Protein kinase C phosphorylation site,Casein kinase II phosphorylation site,N-myristoylation site,Pentatricopeptide (PPR) repeat profile_psort_location=chloroplast_psort_score=8_
5	5499718	5500905	1187	Vv5s0020g03810	VIT_205s0020g03810			_prosite_code=PS00001,PS00005,PS00006_prosite_desc=N-glycosylation site,Protein kinase C phosphorylation site,Casein kinase II phosphorylation site_psort_location=chloroplast_psort_score=12_
5	5501526	5502959	1433	Vv5s0020g03820	VIT_205s0020g03820			_prosite_code=PS00005,PS00008_prosite_desc=Protein kinase C phosphorylation site,N-myristoylation site_psort_location=chloroplast_psort_score=9_
5	5503546	5505344	1798	Vv5s0020g03830	VIT_205s0020g03830	GO:0005739	mitochondrion	pfam_code=PF01535_pfam_desc=PPR repeat_po_id=PO:0000013,PO:0000037,PO:0000084,PO:0000230,PO:0001016,PO:0001054,PO:0001078,PO:0001081,PO:0001185,PO:0004507,PO:0007064,PO:0007103,PO:0007115,PO:0007123,PO:0007611,PO:0007616,PO:0008019,PO:0008034,PO:0009005,PO:0009006,PO:0009009,PO:0009010,PO:0009025,PO:0009029,PO:0009030,PO:0009031,PO:0009032,PO:0009046,PO:0009047,PO:0009052,PO:0020030,PO:0020038,PO…
5	5505843	5509236	3393	Vv5s0020g03840	VIT_205s0020g03840			po_id=PO:0000013,PO:0000037,PO:0000230,PO:0001054,PO:0001078,PO:0001081,PO:0001185,PO:0004507,PO:0007064,PO:0007095,PO:0007098,PO:0007103,PO:0007115,PO:0007123,PO:0007611,PO:0007616,PO:0008019,PO:0008034,PO:0009005,PO:0009006,PO:0009009,PO:0009010,PO:0009025,PO:0009029,PO:0009030,PO:0009031,PO:0009032,PO:0009046,PO:0009047,PO:0009052,PO:0020030,PO:0020038,PO:0020091,PO:0020100,PO:0020137_po_term=…
5	5920545	5936825	16280					_
5	5920939	5929802	8863	Vv5s0020g04240	VIT_205s0020g04240	GO:0000166,GO:0003824,GO:0005388,GO:0005524,GO:0006754,GO:0006812,GO:0006816,GO:0008152,GO:0015085,GO:0015662,GO:0016020,GO:0016021,GO:0016787,GO:0016820	nucleotide binding,catalytic activity,calcium-transporting ATPase activity,ATP binding,ATP biosynthetic process,cation transport,calcium ion transport,metabolic process,calcium ion transmembrane transporter activity,ATPase activity, coupled to transmembrane movement of ions, phosphorylative mechanism,membrane,integral to membrane,hydrolase activity,hydrolase activity, acting on acid anhydrides, c…	pfam_code=PF00122,PF00689,PF00702_pfam_desc=E1-E2 ATPase,Cation transporting ATPase, C-terminus,haloacid dehalogenase-like hydrolase_kegg_ec=ec:3.6.3.8_kegg_ecdesc=Ca2+-transporting ATPase_po_id=PO:0000005,PO:0000013,PO:0000037,PO:0000084,PO:0000230,PO:0000293,PO:0001016,PO:0001017,PO:0001054,PO:0001078,PO:0001081,PO:0001185,PO:0004507,PO:0005052,PO:0006345,PO:0007064,PO:0007095,PO:0007098,PO:000…
5	5997100	6009831	12731	Vv5s0020g04280	VIT_205s0020g04280	GO:0000166,GO:0000287,GO:0003824,GO:0005388,GO:0005509,GO:0005516,GO:0005524,GO:0006754,GO:0006810,GO:0006811,GO:0006812,GO:0006816,GO:0008152,GO:0015085,GO:0015662,GO:0016020,GO:0016021,GO:0016787,GO:0016820,GO:0046872	nucleotide binding,magnesium ion binding,catalytic activity,calcium-transporting ATPase activity,calcium ion binding,calmodulin binding,ATP binding,ATP biosynthetic process,transport,ion transport,cation transport,calcium ion transport,metabolic process,calcium ion transmembrane transporter activity,ATPase activity, coupled to transmembrane movement of ions, phosphorylative mechanism,membrane,int…	pfam_code=PF00122,PF00689,PF00690,PF00702_pfam_desc=E1-E2 ATPase,Cation transporting ATPase, C-terminus,Cation transporter/ATPase, N-terminus,haloacid dehalogenase-like hydrolase_kegg_ec=ec:3.6.3.8_kegg_ecdesc=Ca2+-transporting ATPase_po_id=PO:0000005,PO:0000013,PO:0000037,PO:0000084,PO:0000230,PO:0000293,PO:0001054,PO:0001078,PO:0001081,PO:0001185,PO:0004507,PO:0005052,PO:0006345,PO:0007064,PO:0…
5	6001000	6019027	18027					_
5	7330000	7345968	15968					_
5	7334594	7335474	880	Vv5s0049g00250	VIT_205s0049g00250	GO:0005506,GO:0009693,GO:0009835,GO:0016491,GO:0031418,GO:0046872,GO:0050590,GO:0055114	iron ion binding,ethylene biosynthetic process,ripening,oxidoreductase activity,L-ascorbic acid binding,metal ion binding,desacetoxyvindoline 4-hydroxylase activity,oxidation reduction	po_id=PO:0000013,PO:0000037,PO:0000230,PO:0000293,PO:0001054,PO:0001078,PO:0001081,PO:0001185,PO:0004507,PO:0007064,PO:0007095,PO:0007098,PO:0007103,PO:0007115,PO:0007123,PO:0007611,PO:0007616,PO:0008019,PO:0008034,PO:0009005,PO:0009006,PO:0009009,PO:0009010,PO:0009025,PO:0009029,PO:0009030,PO:0009031,PO:0009032,PO:0009046,PO:0009047,PO:0009052,PO:0020030,PO:0020038,PO:0020091,PO:0020100,PO:00201…
5	7335716	7341237	5521	Vv5s0049g00260	VIT_205s0049g00260	GO:0016491	oxidoreductase activity	pfam_code=PF03171_pfam_desc=2OG-Fe(II) oxygenase superfamily_tmhmm_type=IN_prosite_code=PS00005_prosite_desc=Protein kinase C phosphorylation site_psort_location=chloroplast,chloroplast/mitochondria,cytoskeleton/nuclear,cytosol,cytosol/peroxisome,extracellular,mitochondria,nuclear,nuclear/plasma membrane_psort_score=2,2,2,3,2,2,2,4,2_
5	7342663	7344512	1849	Vv5s0049g00270	VIT_205s0049g00270	GO:0005506,GO:0016491,GO:0050590,GO:0055114	iron ion binding,oxidoreductase activity,desacetoxyvindoline 4-hydroxylase activity,oxidation reduction	pfam_code=PF03171_pfam_desc=2OG-Fe(II) oxygenase superfamily_po_id=PO:0000013,PO:0000037,PO:0000230,PO:0001054,PO:0001078,PO:0001081,PO:0001185,PO:0004507,PO:0007064,PO:0007095,PO:0007098,PO:0007103,PO:0007115,PO:0007123,PO:0007611,PO:0007616,PO:0008019,PO:0008034,PO:0009005,PO:0009006,PO:0009009,PO:0009010,PO:0009025,PO:0009029,PO:0009030,PO:0009031,PO:0009032,PO:0009046,PO:0009047,PO:0009052,PO…
5	7374068	7377698	3630	Vv5s0049g00320	VIT_205s0049g00320			_psort_location=chloroplast,cytosol_psort_score=4,6_
5	7374700	7402602	27902					_
5	7382456	7384240	1784	Vv5s0049g00330	VIT_205s0049g00330	GO:0005506,GO:0016491,GO:0050590,GO:0055114	iron ion binding,oxidoreductase activity,desacetoxyvindoline 4-hydroxylase activity,oxidation reduction	pfam_code=PF03171_pfam_desc=2OG-Fe(II) oxygenase superfamily_po_id=PO:0000013,PO:0000037,PO:0000230,PO:0001054,PO:0001078,PO:0001081,PO:0001185,PO:0004507,PO:0007064,PO:0007095,PO:0007098,PO:0007103,PO:0007115,PO:0007123,PO:0007611,PO:0007616,PO:0008019,PO:0008034,PO:0009005,PO:0009006,PO:0009009,PO:0009010,PO:0009025,PO:0009029,PO:0009030,PO:0009031,PO:0009032,PO:0009046,PO:0009047,PO:0009052,PO…
5	7390100	7391653	1553	Vv5s0049g00340	VIT_205s0049g00340	GO:0005506,GO:0016491,GO:0050590,GO:0055114	iron ion binding,oxidoreductase activity,desacetoxyvindoline 4-hydroxylase activity,oxidation reduction	pfam_code=PF03171_pfam_desc=2OG-Fe(II) oxygenase superfamily_po_id=PO:0000013,PO:0000037,PO:0000230,PO:0001054,PO:0001078,PO:0001081,PO:0001185,PO:0004507,PO:0007064,PO:0007095,PO:0007098,PO:0007103,PO:0007115,PO:0007123,PO:0007611,PO:0007616,PO:0008019,PO:0008034,PO:0009005,PO:0009006,PO:0009009,PO:0009010,PO:0009025,PO:0009029,PO:0009030,PO:0009031,PO:0009032,PO:0009046,PO:0009047,PO:0009052,PO…
5	7903000	7924773	21773					_
5	7912014	7913730	1716	Vv5s0049g00910	VIT_205s0049g00910			_psort_location=cytosol_psort_score=13_
5	7922941	7924723	1782	Vv5s0049g00920	VIT_205s0049g00920	GO:0005215,GO:0005315,GO:0006810,GO:0006817,GO:0016021	transporter activity,inorganic phosphate transmembrane transporter activity,transport,phosphate transport,integral to membrane	pfam_code=PF00083,PF07690_pfam_desc=Sugar (and other) transporter,Major Facilitator Superfamily_po_id=PO:0000005,PO:0001016,PO:0001017,PO:0006345,PO:0007616,PO:0009005,PO:0009025,PO:0009029,PO:0009047,PO:0020091_po_term=cultured cell,L mature pollen stage,M germinated pollen stage,pollen tube,4 anthesis,root,leaf,stamen,stem,male gametophyte_prosite_code=PS00001,PS00005,PS00006,PS00007,PS00008,PS…
5	8559549	8581977	22428					_
5	9499203	9543378	44175					_
5	9511388	9511769	381	Vv5s0049g02010	VIT_205s0049g02010	GO:0000166,GO:0005525,GO:0007264,GO:0015031	nucleotide binding,GTP binding,small GTPase mediated signal transduction,protein transport	pfam_code=PF00071_pfam_desc=Ras family_po_id=PO:0000005,PO:0000013,PO:0000037,PO:0000084,PO:0000230,PO:0000293,PO:0001016,PO:0001017,PO:0001054,PO:0001078,PO:0001081,PO:0001185,PO:0004507,PO:0006345,PO:0007064,PO:0007095,PO:0007098,PO:0007103,PO:0007115,PO:0007123,PO:0007611,PO:0007616,PO:0008019,PO:0008034,PO:0009005,PO:0009006,PO:0009009,PO:0009010,PO:0009025,PO:0009029,PO:0009030,PO:0009031,PO…
5	9511769	9511920	151	Vv5s0049g02020	VIT_205s0049g02020			_prosite_code=PS00001,PS00005,PS00008,PS00017_prosite_desc=N-glycosylation site,Protein kinase C phosphorylation site,N-myristoylation site,ATP/GTP-binding site motif A (P-loop)_psort_location=cytosol_psort_score=7_
5	9520672	9521514	842	Vv5s0049g02030	VIT_205s0049g02030			_prosite_code=PS00004,PS00005,PS00006_prosite_desc=cAMP- and cGMP-dependent protein kinase phosphorylation site,Protein kinase C phosphorylation site,Casein kinase II phosphorylation site_psort_location=chloroplast,cytosol,nuclear_psort_score=6,4,3_
5	9834479	9850705	16226					_
5	9849971	9851044	1073	Vv5s0049g02240	VIT_205s0049g02240			po_id=PO:0000013,PO:0000037,PO:0000230,PO:0001054,PO:0001078,PO:0001081,PO:0001185,PO:0004507,PO:0007064,PO:0007095,PO:0007098,PO:0007103,PO:0007115,PO:0007123,PO:0007611,PO:0007616,PO:0008019,PO:0008034,PO:0009005,PO:0009006,PO:0009009,PO:0009010,PO:0009025,PO:0009029,PO:0009030,PO:0009031,PO:0009032,PO:0009046,PO:0009047,PO:0009052,PO:0020030,PO:0020038,PO:0020091,PO:0020100,PO:0020137_po_term=…
5	10067021	10098660	31639					_
5	10088502	10130235	41733	Vv5s0049g02360	VIT_205s0049g02360	GO:0000166,GO:0003676,GO:0003723,GO:0004386,GO:0005524,GO:0008026,GO:0016787	nucleotide binding,nucleic acid binding,RNA binding,helicase activity,ATP binding,ATP-dependent helicase activity,hydrolase activity	pfam_code=PF00270,PF00271_pfam_desc=DEAD/DEAH box helicase,Helicase conserved C-terminal domain_po_id=PO:0000013,PO:0000037,PO:0000230,PO:0000293,PO:0001054,PO:0001078,PO:0001081,PO:0001185,PO:0004507,PO:0007064,PO:0007095,PO:0007098,PO:0007103,PO:0007115,PO:0007123,PO:0007611,PO:0007616,PO:0008019,PO:0008034,PO:0009005,PO:0009006,PO:0009009,PO:0009010,PO:0009025,PO:0009029,PO:0009030,PO:0009031,…
5	10365275	10387288	22013					_
5	10539539	10570870	31331					_
5	10543188	10544186	998	Vv5s0051g00130	VIT_205s0051g00130	GO:0016740	transferase activity	pfam_code=PF00043,PF02798_pfam_desc=Glutathione S-transferase, C-terminal domain,Glutathione S-transferase, N-terminal domain_po_id=PO:0000005,PO:0000013,PO:0000037,PO:0000230,PO:0001054,PO:0001078,PO:0001081,PO:0001185,PO:0004507,PO:0007064,PO:0007095,PO:0007098,PO:0007103,PO:0007115,PO:0007123,PO:0007611,PO:0007616,PO:0008019,PO:0008034,PO:0009005,PO:0009006,PO:0009009,PO:0009010,PO:0009025,PO:…
5	10747338	10776382	29044					_
5	10769950	10770678	728	Vv5s0051g00280	VIT_205s0051g00280			_prosite_code=PS00005,PS00006,PS00007_prosite_desc=Protein kinase C phosphorylation site,Casein kinase II phosphorylation site,Tyrosine kinase phosphorylation site_psort_location=nuclear_psort_score=7_
5	11763083	11794481	31398					_
5	11795000	11817386	22386					_
5	11800912	11802040	1128	Vv5s0051g00770	VIT_205s0051g00770			_prosite_code=PS00001,PS00005,PS00006,PS00007,PS50099_prosite_desc=N-glycosylation site,Protein kinase C phosphorylation site,Casein kinase II phosphorylation site,Tyrosine kinase phosphorylation site,Proline-rich region profile_psort_location=nuclear_psort_score=12_
5	11810098	11810878	780	Vv5s0051g00780	VIT_205s0051g00780	GO:0004872,GO:0004970,GO:0005215,GO:0005216,GO:0005234,GO:0006810,GO:0006811,GO:0016020,GO:0016021,GO:0030288	receptor activity,ionotropic glutamate receptor activity,transporter activity,ion channel activity,extracellular-glutamate-gated ion channel activity,transport,ion transport,membrane,integral to membrane,outer membrane-bounded periplasmic space	pfam_code=PF00060_pfam_desc=Ligand-gated ion channel_prosite_code=PS00001,PS00005,PS00006,PS00008_prosite_desc=N-glycosylation site,Protein kinase C phosphorylation site,Casein kinase II phosphorylation site,N-myristoylation site_psort_location=plasma membrane_psort_score=11_
5	11812245	11816013	3768	Vv5s0051g00790	VIT_205s0051g00790			_prosite_code=PS00006,PS00008_prosite_desc=Casein kinase II phosphorylation site,N-myristoylation site_psort_location=cytosol,cytosol/nuclear,extracellular_psort_score=7,4,4_
5	11821691	11884541	62850					_
5	11860523	11860823	300	Vv5s0051g00820	VIT_205s0051g00820			_prosite_code=PS00004,PS00008_prosite_desc=cAMP- and cGMP-dependent protein kinase phosphorylation site,N-myristoylation site_psort_location=chloroplast,extracellular,vacuolar membrane_psort_score=5,4,4_
5	11894203	11921247	27044	Vv5s0051g00830	VIT_205s0051g00830	GO:0003824,GO:0004160,GO:0005515,GO:0008152,GO:0009082,GO:0009507,GO:0009570,GO:0016829	catalytic activity,dihydroxy-acid dehydratase activity,protein binding,metabolic process,branched chain family amino acid biosynthetic process,chloroplast,chloroplast stroma,lyase activity	pfam_code=PF00920_pfam_desc=Dehydratase family_kegg_ec=ec:4.2.1.9_kegg_ecdesc=dihydroxy-acid dehydratase_po_id=PO:0000013,PO:0000037,PO:0000230,PO:0000293,PO:0001054,PO:0001078,PO:0001081,PO:0001185,PO:0004507,PO:0007064,PO:0007095,PO:0007098,PO:0007103,PO:0007115,PO:0007123,PO:0007131,PO:0007611,PO:0007616,PO:0008019,PO:0008034,PO:0009005,PO:0009006,PO:0009009,PO:0009010,PO:0009025,PO:0009029,PO…
5	11921155	11953403	32248					_
5	12014585	12073403	58818	Vv5s0051g00870	VIT_205s0051g00870	GO:0004362,GO:0005737,GO:0006749,GO:0009055,GO:0016491,GO:0045454,GO:0050660,GO:0050661,GO:0055114	glutathione-disulfide reductase activity,cytoplasm,glutathione metabolic process,electron carrier activity,oxidoreductase activity,cell redox homeostasis,FAD binding,NADP or NADPH binding,oxidation reduction	pfam_code=PF00070,PF02852,PF07992_pfam_desc=Pyridine nucleotide-disulphide oxidoreductase,Pyridine nucleotide-disulphide oxidoreductase, dimerisation domain,Pyridine nucleotide-disulphide oxidoreductase_kegg_ec=ec:1.8.1.7_kegg_ecdesc=glutathione-disulfide reductase_po_id=PO:0000005,PO:0000013,PO:0000037,PO:0000230,PO:0000293,PO:0001054,PO:0001078,PO:0001081,PO:0001185,PO:0004507,PO:0007064,PO:000…
5	12014585	12073403	58818	Vv5s0051g00870	VIT_205s0051g00870	GO:0004362,GO:0005737,GO:0006749,GO:0009055,GO:0016491,GO:0045454,GO:0050660,GO:0050661,GO:0055114	glutathione-disulfide reductase activity,cytoplasm,glutathione metabolic process,electron carrier activity,oxidoreductase activity,cell redox homeostasis,FAD binding,NADP or NADPH binding,oxidation reduction	pfam_code=PF00070,PF02852,PF07992_pfam_desc=Pyridine nucleotide-disulphide oxidoreductase,Pyridine nucleotide-disulphide oxidoreductase, dimerisation domain,Pyridine nucleotide-disulphide oxidoreductase_kegg_ec=ec:1.8.1.7_kegg_ecdesc=glutathione-disulfide reductase_po_id=PO:0000005,PO:0000013,PO:0000037,PO:0000230,PO:0000293,PO:0001054,PO:0001078,PO:0001081,PO:0001185,PO:0004507,PO:0007064,PO:000…
5	12045080	12069767	24687					_
5	12073000	12176293	103293					_
5	12124245	12124599	354	Vv5s0051g00880	VIT_205s0051g00880			_psort_location=extracellular_psort_score=8_
5	12156029	12156413	384	Vv5s0051g00890	VIT_205s0051g00890			_prosite_code=PS00029_prosite_desc=Leucine zipper pattern_psort_location=extracellular_psort_score=10_
5	12393595	12964762	571167					_
5	12427631	12428669	1038	Vv5s0051g00970	VIT_205s0051g00970			_prosite_code=PS00005,PS00006,PS00008_prosite_desc=Protein kinase C phosphorylation site,Casein kinase II phosphorylation site,N-myristoylation site_psort_location=cytosol,cytosol/nuclear,nuclear_psort_score=3.5,5.5,6.5_
5	12601944	12602302	358	Vv5s0051g00980	VIT_205s0051g00980			_prosite_code=PS00006,PS00008_prosite_desc=Casein kinase II phosphorylation site,N-myristoylation site_psort_location=chloroplast,nuclear_psort_score=5,6_
5	13041165	13066163	24998					_
5	13060245	13061243	998	Vv5s0051g01080	VIT_205s0051g01080			_prosite_code=PS00001,PS00006,PS00008_prosite_desc=N-glycosylation site,Casein kinase II phosphorylation site,N-myristoylation site_psort_location=nuclear_psort_score=7_
5	13280643	13411980	131337					_
5	13286708	13287027	319	Vv5s0136g00080	VIT_205s0136g00080			_prosite_code=PS00005,PS00006,PS00008_prosite_desc=Protein kinase C phosphorylation site,Casein kinase II phosphorylation site,N-myristoylation site_psort_location=chloroplast,chloroplast/mitochondria,cytosol,cytosol/nuclear,nuclear_psort_score=5,3,3,3,3_
5	13295413	13296045	632	Vv5s0136g00090	VIT_205s0136g00090			_prosite_code=PS00004,PS00005_prosite_desc=cAMP- and cGMP-dependent protein kinase phosphorylation site,Protein kinase C phosphorylation site_psort_location=chloroplast_psort_score=6_
5	13299399	13301005	1606	Vv5s0136g00100	VIT_205s0136g00100			_prosite_code=PS00001,PS00004,PS00005,PS00006,PS00008,PS00029_prosite_desc=N-glycosylation site,cAMP- and cGMP-dependent protein kinase phosphorylation site,Protein kinase C phosphorylation site,Casein kinase II phosphorylation site,N-myristoylation site,Leucine zipper pattern_psort_location=cytosol,cytosol/nuclear,nuclear_psort_score=5,5,5_
5	13387256	13389553	2297	Vv5s0136g00130	VIT_205s0136g00130	GO:0016709	oxidoreductase activity, acting on paired donors, with incorporation or reduction of molecular oxygen, NADH or NADPH as one donor, and incorporation of one atom of oxygen	kegg_ec=ec:1.14.13.-_kegg_ecdesc=Oxidoreductases_tmhmm_type=IN_prosite_code=PS00005,PS00006,PS00008,PS01304_prosite_desc=Protein kinase C phosphorylation site,Casein kinase II phosphorylation site,N-myristoylation site,ubiH/COQ6 monooxygenase family signature_psort_location=cytosol_psort_score=12_
5	13407907	13452061	44154	Vv5s0136g00140	VIT_205s0136g00140	GO:0004672,GO:0005524,GO:0006468,GO:0009507	protein kinase activity,ATP binding,protein amino acid phosphorylation,chloroplast	pfam_code=PF03109_pfam_desc=ABC1 family_po_id=PO:0000013,PO:0000037,PO:0000084,PO:0000230,PO:0001016,PO:0001017,PO:0001054,PO:0001078,PO:0001081,PO:0001185,PO:0004507,PO:0007064,PO:0007095,PO:0007098,PO:0007103,PO:0007115,PO:0007123,PO:0007611,PO:0007616,PO:0008019,PO:0008034,PO:0009005,PO:0009006,PO:0009009,PO:0009010,PO:0009025,PO:0009029,PO:0009030,PO:0009031,PO:0009032,PO:0009046,PO:0009047,P…
5	13617774	13635364	17590					_
5	13694869	13698149	3280	Vv5s0136g00320	VIT_205s0136g00320			_prosite_code=PS00005,PS00006,PS00009_prosite_desc=Protein kinase C phosphorylation site,Casein kinase II phosphorylation site,Amidation site_psort_location=cytosol,cytosol/peroxisome,cytosol/plasma membrane,mitochondria,nuclear,nuclear/plasma membrane_psort_score=3,2,2,2,5,3_
5	13695230	13722295	27065					_
5	13704074	13705808	1734	Vv5s0136g00330	VIT_205s0136g00330			_prosite_code=PS00001,PS00005,PS00006,PS00007,PS00008,PS00029_prosite_desc=N-glycosylation site,Protein kinase C phosphorylation site,Casein kinase II phosphorylation site,Tyrosine kinase phosphorylation site,N-myristoylation site,Leucine zipper pattern_psort_location=chloroplast_psort_score=7_
5	13705863	13708039	2176	Vv5s0136g00340	VIT_205s0136g00340			_prosite_code=PS00001,PS00004,PS00005,PS00006,PS00008,PS00009_prosite_desc=N-glycosylation site,cAMP- and cGMP-dependent protein kinase phosphorylation site,Protein kinase C phosphorylation site,Casein kinase II phosphorylation site,N-myristoylation site,Amidation site_psort_location=mitochondria,nuclear_psort_score=6,5_
5	13719219	13739882	20663	Vv5s0136g00370	VIT_205s0136g00370			_prosite_code=PS00005_prosite_desc=Protein kinase C phosphorylation site_psort_location=chloroplast,cytosol,mitochondria_psort_score=6,3,3_
5	13794230	13837730	43500					_
5	13928772	13951764	22992					_
5	13951263	13954072	2809	Vv5s0029g00020	VIT_205s0029g00020	GO:0003735,GO:0005622,GO:0005840,GO:0006412,GO:0015934,GO:0022625,GO:0022626,GO:0030529	structural constituent of ribosome,intracellular,ribosome,translation,large ribosomal subunit,cytosolic large ribosomal subunit,cytosolic ribosome,ribonucleoprotein complex	pfam_code=PF00572_pfam_desc=Ribosomal protein L13_po_id=PO:0000013,PO:0000037,PO:0000230,PO:0000293,PO:0001054,PO:0001078,PO:0001081,PO:0001185,PO:0004507,PO:0005052,PO:0007064,PO:0007095,PO:0007098,PO:0007103,PO:0007115,PO:0007123,PO:0007611,PO:0007616,PO:0008019,PO:0008034,PO:0009005,PO:0009006,PO:0009009,PO:0009010,PO:0009025,PO:0009029,PO:0009030,PO:0009031,PO:0009032,PO:0009046,PO:0009047,PO…
5	14388347	14514570	126223					_
5	14513408	14516911	3503	Vv5s0029g00190	VIT_205s0029g00190	GO:0016787	hydrolase activity	pfam_code=PF07983_pfam_desc=X8 domain_po_id=PO:0000005,PO:0000013,PO:0000036,PO:0000037,PO:0000230,PO:0001054,PO:0001078,PO:0001081,PO:0001185,PO:0004507,PO:0007064,PO:0007095,PO:0007098,PO:0007103,PO:0007115,PO:0007123,PO:0007611,PO:0007616,PO:0008019,PO:0008034,PO:0009005,PO:0009006,PO:0009009,PO:0009010,PO:0009025,PO:0009029,PO:0009030,PO:0009031,PO:0009032,PO:0009046,PO:0009047,PO:0009052,PO:…
5	14660345	14673734	13389					_
5	14661980	14664993	3013	Vv5s0029g00250	VIT_205s0029g00250			_prosite_code=PS00001,PS00004,PS00005_prosite_desc=N-glycosylation site,cAMP- and cGMP-dependent protein kinase phosphorylation site,Protein kinase C phosphorylation site_psort_location=cytosol,cytosol/endoplasmic reticulum,nuclear_psort_score=6.5,4,4_
5	14673610	14688509	14899	Vv5s0029g00260	VIT_205s0029g00260			_prosite_code=PS00001,PS00005,PS00006,PS00008,PS00017_prosite_desc=N-glycosylation site,Protein kinase C phosphorylation site,Casein kinase II phosphorylation site,N-myristoylation site,ATP/GTP-binding site motif A (P-loop)_psort_location=chloroplast,cytoskeleton,cytoskeleton/nuclear,cytoskeleton/plasma membrane,cytosol,cytosol/endoplasmic reticulum,cytosol/peroxisome,nuclear,nuclear/plasma membr…
5	15316051	15364606	48555					_
5	15337972	15338474	502	Vv5s0029g00510	VIT_205s0029g00510	GO:0005215,GO:0006810,GO:0016020,GO:0016021	transporter activity,transport,membrane,integral to membrane	_prosite_code=PS00008_prosite_desc=N-myristoylation site_psort_location=chloroplast,extracellular,vacuolar membrane_psort_score=3,6,3_tp_loc=_
5	15339388	15339865	477	Vv5s0029g00520	VIT_205s0029g00520	GO:0016757	transferase activity, transferring glycosyl groups	_prosite_code=PS00001_prosite_desc=N-glycosylation site_psort_location=cytosol_psort_score=10_
5	15339870	15340519	649	Vv5s0029g00530	VIT_205s0029g00530			_prosite_code=PS00001,PS00004,PS00005,PS00006_prosite_desc=N-glycosylation site,cAMP- and cGMP-dependent protein kinase phosphorylation site,Protein kinase C phosphorylation site,Casein kinase II phosphorylation site_psort_location=chloroplast,mitochondria,nuclear_psort_score=6,4,3_
5	15363393	15386815	23422	Vv5s0029g00540	VIT_205s0029g00540			_prosite_code=PS00001,PS00005,PS00006,PS00008,PS00009_prosite_desc=N-glycosylation site,Protein kinase C phosphorylation site,Casein kinase II phosphorylation site,N-myristoylation site,Amidation site_psort_location=chloroplast,chloroplast/mitochondria,mitochondria,nuclear_psort_score=4,4.5,5,4.5_
5	15437398	15444641	7243	Vv5s0029g00560	VIT_205s0029g00560			_prosite_code=PS00005,PS00006,PS00008,PS00009,PS50079_prosite_desc=Protein kinase C phosphorylation site,Casein kinase II phosphorylation site,N-myristoylation site,Amidation site,Bipartite nuclear localization signal profile_psort_location=cytosol/nuclear,mitochondria,nuclear_psort_score=4,4,7_
5	15439577	15512758	73181					_
5	15463870	15464144	274	Vv5s0029g00570	VIT_205s0029g00570			_
5	15501339	15501980	641	Vv5s0029g00580	VIT_205s0029g00580			_prosite_code=PS00005,PS00006,PS00008_prosite_desc=Protein kinase C phosphorylation site,Casein kinase II phosphorylation site,N-myristoylation site_psort_location=chloroplast,extracellular,nuclear,nuclear/plasma membrane_psort_score=3,3,6,3_
5	15512471	15515241	2770	Vv5s0029g00590	VIT_205s0029g00590	GO:0004872,GO:0006621,GO:0016021,GO:0046923	receptor activity,protein retention in ER lumen,integral to membrane,ER retention sequence binding	pfam_code=PF00810_pfam_desc=ER lumen protein retaining receptor_po_id=PO:0000013,PO:0000037,PO:0000230,PO:0001016,PO:0001017,PO:0001054,PO:0001078,PO:0001081,PO:0001185,PO:0004507,PO:0006345,PO:0007064,PO:0007095,PO:0007098,PO:0007103,PO:0007115,PO:0007123,PO:0007611,PO:0007616,PO:0008019,PO:0008034,PO:0009005,PO:0009006,PO:0009009,PO:0009010,PO:0009025,PO:0009029,PO:0009030,PO:0009031,PO:0009032…
5	15580282	15589544	9262	Vv5s0029g00620	VIT_205s0029g00620	GO:0005886	plasma membrane	pfam_code=PF05653_pfam_desc=Protein of unknown function (DUF803)_po_id=PO:0000013,PO:0000037,PO:0000084,PO:0000230,PO:0001016,PO:0001017,PO:0001054,PO:0001078,PO:0001081,PO:0001185,PO:0004507,PO:0006345,PO:0007064,PO:0007095,PO:0007098,PO:0007103,PO:0007115,PO:0007123,PO:0007611,PO:0007616,PO:0008019,PO:0008034,PO:0009005,PO:0009006,PO:0009009,PO:0009010,PO:0009025,PO:0009029,PO:0009030,PO:000903…
5	15588890	15607656	18766					_
5	15854029	15874787	20758					_
5	15855334	15863727	8393	Vv5s0029g00700	VIT_205s0029g00700			_prosite_code=PS00005,PS00006_prosite_desc=Protein kinase C phosphorylation site,Casein kinase II phosphorylation site_psort_location=cytosol_psort_score=11_
5	15874034	15875532	1498	Vv5s0029g00710	VIT_205s0029g00710	GO:0004221,GO:0005622,GO:0006511	ubiquitin thiolesterase activity,intracellular,ubiquitin-dependent protein catabolic process	pfam_code=PF01088_pfam_desc=Ubiquitin carboxyl-terminal hydrolase, family 1_po_id=PO:0000005,PO:0000037,PO:0001078,PO:0001185,PO:0004507,PO:0007611,PO:0007616,PO:0009005,PO:0009009,PO:0009010,PO:0009046,PO:0009047,PO:0009052,PO:0020030,PO:0020100_po_term=cultured cell,shoot apex,E expanded cotyledon stage,C globular stage,D bilateral stage,petal differentiation and expansion stage,4 anthesis,root…
5	16386735	16417199	30464					_
5	16564715	16593952	29237	Vv5s0029g00970	VIT_205s0029g00970			_prosite_code=PS00005,PS00006,PS00007_prosite_desc=Protein kinase C phosphorylation site,Casein kinase II phosphorylation site,Tyrosine kinase phosphorylation site_psort_location=chloroplast,nuclear,nuclear/plasma membrane,plasma membrane_psort_score=4,5,5,3_
5	16567531	16603627	36096					_
5	16650054	16668476	18422	Vv5s0029g00990	VIT_205s0029g00990			_prosite_code=PS00001,PS00005,PS00006,PS00008_prosite_desc=N-glycosylation site,Protein kinase C phosphorylation site,Casein kinase II phosphorylation site,N-myristoylation site_psort_location=nuclear_psort_score=7_
5	16653689	16667680	13991					_
5	16754105	16804550	50445					_
5	16809887	16829011	19124					_
5	16819536	16819834	298	Vv5s0029g01030	VIT_205s0029g01030			_prosite_code=PS00005,PS00006_prosite_desc=Protein kinase C phosphorylation site,Casein kinase II phosphorylation site_psort_location=chloroplast,chloroplast/mitochondria_psort_score=9.5,6.5_
5	16819844	16822086	2242	Vv5s0029g01040	VIT_205s0029g01040			_prosite_code=PS00008_prosite_desc=N-myristoylation site_psort_location=cytosol,nuclear_psort_score=5,6_
5	16949181	16974072	24891					_
5	16958915	16960436	1521	Vv5s0029g01110	VIT_205s0029g01110			_prosite_code=PS00001,PS00004,PS00005,PS00006,PS00008_prosite_desc=N-glycosylation site,cAMP- and cGMP-dependent protein kinase phosphorylation site,Protein kinase C phosphorylation site,Casein kinase II phosphorylation site,N-myristoylation site_psort_location=chloroplast_psort_score=6_tp_loc=_
5	16965274	16966870	1596	Vv5s0029g01120	VIT_205s0029g01120	GO:0051301	cell division	pfam_code=PF00400_pfam_desc=WD domain, G-beta repeat_po_id=PO:0001016,PO:0001017,PO:0006345,PO:0020091_po_term=L mature pollen stage,M germinated pollen stage,pollen tube,male gametophyte_prosite_code=PS00001,PS00005,PS00006,PS00007,PS00008,PS00678,PS50082,PS50294_prosite_desc=N-glycosylation site,Protein kinase C phosphorylation site,Casein kinase II phosphorylation site,Tyrosine kinase phosphor…
5	17746647	17784333	37686					_
5	17754747	17755204	457	Vv5s0029g01530	VIT_205s0029g01530			_
5	17782332	17785560	3228	Vv5s0029g01540	VIT_205s0029g01540			po_id=PO:0000013,PO:0001054,PO:0007095,PO:0007103,PO:0007115,PO:0007123,PO:0007611,PO:0007616,PO:0008034,PO:0009005,PO:0009006,PO:0009025,PO:0009030,PO:0009046,PO:0009047,PO:0020030_po_term=cauline leaf,4 leaf senescence stage,LP.08 eight leaves visible,LP.10 ten leaves visible,LP.04 four leaves visible,LP.06 six leaves visible,petal differentiation and expansion stage,4 anthesis,leaf whorl,root,…
5	18163008	18181874	18866					_
5	18165149	18165829	680	Vv5s0062g00050	VIT_205s0062g00050			_prosite_code=PS00001_prosite_desc=N-glycosylation site_psort_location=chloroplast_psort_score=8_
5	18173571	18174357	786	Vv5s0062g00060	VIT_205s0062g00060	GO:0003676,GO:0008270	nucleic acid binding,zinc ion binding	pfam_code=PF00098_pfam_desc=Zinc knuckle_prosite_code=PS00001,PS00004,PS00005,PS00006,PS00007,PS00008,PS00009,PS50079,PS50158_prosite_desc=N-glycosylation site,cAMP- and cGMP-dependent protein kinase phosphorylation site,Protein kinase C phosphorylation site,Casein kinase II phosphorylation site,Tyrosine kinase phosphorylation site,N-myristoylation site,Amidation site,Bipartite nuclear localizati…
5	18346941	18367168	20227					_
5	18361355	18362400	1045	Vv5s0062g00200	VIT_205s0062g00200			_prosite_code=PS00006,PS00008_prosite_desc=Casein kinase II phosphorylation site,N-myristoylation site_psort_location=mitochondria,nuclear_psort_score=7,4_
5	18363053	18370074	7021	Vv5s0062g00210	VIT_205s0062g00210	GO:0015986,GO:0033178,GO:0033180,GO:0046933,GO:0046961	ATP synthesis coupled proton transport,proton-transporting two-sector ATPase complex, catalytic domain,proton-transporting V-type ATPase, V1 domain,hydrogen ion transporting ATP synthase activity, rotational mechanism,proton-transporting ATPase activity, rotational mechanism	pfam_code=PF01990_pfam_desc=ATP synthase (F/14-kDa) subunit_kegg_ec=ec:3.6.3.14_kegg_ecdesc=H+-transporting two-sector ATPase_po_id=PO:0000005,PO:0000013,PO:0000037,PO:0000084,PO:0000230,PO:0001016,PO:0001017,PO:0001054,PO:0001078,PO:0001081,PO:0001185,PO:0004507,PO:0006345,PO:0007064,PO:0007095,PO:0007098,PO:0007103,PO:0007115,PO:0007123,PO:0007611,PO:0007616,PO:0008019,PO:0008034,PO:0009005,PO:…
5	18718620	18777450	58830					_
5	18728086	18736779	8693	Vv5s0062g00560	VIT_205s0062g00560			_prosite_code=PS00004,PS00005_prosite_desc=cAMP- and cGMP-dependent protein kinase phosphorylation site,Protein kinase C phosphorylation site_psort_location=nuclear_psort_score=11_
5	18749369	18753832	4463	Vv5s0062g00570	VIT_205s0062g00570	GO:0008152,GO:0016740,GO:0016757,GO:0016758	metabolic process,transferase activity,transferase activity, transferring glycosyl groups,transferase activity, transferring hexosyl groups	pfam_code=PF00201_pfam_desc=UDP-glucoronosyl and UDP-glucosyl transferase_po_id=PO:0000013,PO:0000037,PO:0000084,PO:0000230,PO:0001054,PO:0001078,PO:0001081,PO:0001185,PO:0004507,PO:0006345,PO:0007064,PO:0007095,PO:0007098,PO:0007103,PO:0007115,PO:0007123,PO:0007611,PO:0007616,PO:0008019,PO:0008034,PO:0009005,PO:0009006,PO:0009009,PO:0009010,PO:0009015,PO:0009025,PO:0009029,PO:0009030,PO:0009031,…
5	18760945	18762337	1392	Vv5s0062g00590	VIT_205s0062g00590	GO:0008152,GO:0016740,GO:0016757,GO:0016758	metabolic process,transferase activity,transferase activity, transferring glycosyl groups,transferase activity, transferring hexosyl groups	pfam_code=PF00201_pfam_desc=UDP-glucoronosyl and UDP-glucosyl transferase_po_id=PO:0000013,PO:0000037,PO:0000084,PO:0000230,PO:0001054,PO:0001078,PO:0001081,PO:0001185,PO:0004507,PO:0006345,PO:0007064,PO:0007095,PO:0007098,PO:0007103,PO:0007115,PO:0007123,PO:0007611,PO:0007616,PO:0008019,PO:0008034,PO:0009005,PO:0009006,PO:0009009,PO:0009010,PO:0009015,PO:0009025,PO:0009029,PO:0009030,PO:0009031,…
5	18772212	18773855	1643	Vv5s0062g00610	VIT_205s0062g00610	GO:0004553,GO:0005618,GO:0005975,GO:0006073,GO:0016740,GO:0016757,GO:0016762,GO:0016787,GO:0048046	hydrolase activity, hydrolyzing O-glycosyl compounds,cell wall,carbohydrate metabolic process,cellular glucan metabolic process,transferase activity,transferase activity, transferring glycosyl groups,xyloglucan:xyloglucosyl transferase activity,hydrolase activity,apoplast	pfam_code=PF00722,PF06955_pfam_desc=Glycosyl hydrolases family 16,Xyloglucan endo-transglycosylase (XET) C-terminus_kegg_ec=ec:2.4.1.207_kegg_ecdesc=xyloglucan:xyloglucosyl transferase_po_id=PO:0000005,PO:0000013,PO:0000017,PO:0000034,PO:0000037,PO:0000230,PO:0001016,PO:0001054,PO:0001078,PO:0001081,PO:0001185,PO:0004507,PO:0007064,PO:0007095,PO:0007098,PO:0007103,PO:0007115,PO:0007123,PO:0007131…
5	18860235	18877828	17593					_
5	18881295	18929838	48543					_
5	18881482	18890603	9121	Vv5s0062g00650	VIT_205s0062g00650			_prosite_code=PS00008,PS51257_prosite_desc=N-myristoylation site,Prokaryotic membrane lipoprotein lipid attachment site profile_
5	18891083	18891832	749	Vv5s0062g00660	VIT_205s0062g00660	GO:0008152,GO:0016758	metabolic process,transferase activity, transferring hexosyl groups	_prosite_code=PS00005,PS00008_prosite_desc=Protein kinase C phosphorylation site,N-myristoylation site_psort_location=chloroplast_psort_score=10_tp_loc=_
5	18907224	18913167	5943	Vv5s0062g00670	VIT_205s0062g00670			_prosite_code=PS00004,PS00005,PS00006,PS00008_prosite_desc=cAMP- and cGMP-dependent protein kinase phosphorylation site,Protein kinase C phosphorylation site,Casein kinase II phosphorylation site,N-myristoylation site_psort_location=chloroplast_psort_score=8_
5	18915856	18918978	3122	Vv5s0062g00680	VIT_205s0062g00680			_prosite_code=PS00005,PS00008_prosite_desc=Protein kinase C phosphorylation site,N-myristoylation site_psort_location=endoplasmic reticulum,endoplasmic reticulum/plasma membrane,Golgi apparatus,plasma membrane_psort_score=3,3,4,3_
5	18925517	18926513	996	Vv5s0062g00690	VIT_205s0062g00690	GO:0005524,GO:0006457,GO:0006950,GO:0051082	ATP binding,protein folding,response to stress,unfolded protein binding	_prosite_code=PS00005,PS00006,PS00009_prosite_desc=Protein kinase C phosphorylation site,Casein kinase II phosphorylation site,Amidation site_psort_location=cytosol_psort_score=7_tp_loc=_
5	18936620	18955710	19090					_
5	19382821	19400392	17571					_
5	19399786	19401529	1743	Vv5s0062g00880	VIT_205s0062g00880	GO:0003735,GO:0005622,GO:0005840,GO:0006412	structural constituent of ribosome,intracellular,ribosome,translation	pfam_code=PF00411_pfam_desc=Ribosomal protein S11_po_id=PO:0000013,PO:0000037,PO:0000230,PO:0001016,PO:0001017,PO:0001054,PO:0001078,PO:0001081,PO:0001185,PO:0004507,PO:0006345,PO:0007064,PO:0007095,PO:0007098,PO:0007103,PO:0007115,PO:0007123,PO:0007611,PO:0007616,PO:0008019,PO:0008034,PO:0009005,PO:0009006,PO:0009009,PO:0009010,PO:0009025,PO:0009029,PO:0009030,PO:0009031,PO:0009032,PO:0009046,PO…
5	20437967	20445327	7360	Vv5s0124g00060	VIT_205s0124g00060			po_id=PO:0000013,PO:0000037,PO:0000084,PO:0000230,PO:0001054,PO:0001078,PO:0001081,PO:0001185,PO:0004507,PO:0007064,PO:0007095,PO:0007098,PO:0007103,PO:0007115,PO:0007123,PO:0007611,PO:0007616,PO:0008019,PO:0008034,PO:0009005,PO:0009006,PO:0009009,PO:0009010,PO:0009025,PO:0009029,PO:0009030,PO:0009031,PO:0009032,PO:0009046,PO:0009047,PO:0009052,PO:0020030,PO:0020038,PO:0020100,PO:0020137_po_term=…
5	20441663	20456224	14561					_
5	20543339	20549341	6002	Vv5s0124g00140	VIT_205s0124g00140			_prosite_code=PS00004,PS00006,PS00007,PS00008_prosite_desc=cAMP- and cGMP-dependent protein kinase phosphorylation site,Casein kinase II phosphorylation site,Tyrosine kinase phosphorylation site,N-myristoylation site_psort_location=cytosol,cytosol/nuclear_psort_score=5.5,3.5_
5	20547962	20577286	29324					_
5	20563269	20564272	1003	Vv5s0124g00190	VIT_205s0124g00190			_prosite_code=PS00001,PS00005,PS00006,PS00008_prosite_desc=N-glycosylation site,Protein kinase C phosphorylation site,Casein kinase II phosphorylation site,N-myristoylation site_psort_location=chloroplast,cytosol,vacuolar membrane_psort_score=5,2,2_
5	20574632	20592925	18293	Vv5s0124g00200	VIT_205s0124g00200	GO:0003824,GO:0004806,GO:0006629	catalytic activity,triacylglycerol lipase activity,lipid metabolic process	pfam_code=PF01764_pfam_desc=Lipase (class 3)_po_id=PO:0000013,PO:0000037,PO:0000084,PO:0000230,PO:0001016,PO:0001017,PO:0001054,PO:0001078,PO:0001081,PO:0001185,PO:0004507,PO:0006345,PO:0007064,PO:0007095,PO:0007098,PO:0007103,PO:0007115,PO:0007123,PO:0007611,PO:0007616,PO:0008019,PO:0008034,PO:0009005,PO:0009006,PO:0009009,PO:0009010,PO:0009025,PO:0009029,PO:0009030,PO:0009031,PO:0009032,PO:0009…
5	20654642	20684530	29888					_
5	20735046	20798303	63257	Vv5s0124g00250	VIT_205s0124g00250	GO:0003676,GO:0003677,GO:0005515,GO:0005634,GO:0005737,GO:0005886,GO:0007242,GO:0008168,GO:0008270,GO:0009909,GO:0010093,GO:0010314,GO:0016568,GO:0016740,GO:0018024,GO:0019992,GO:0042800,GO:0045449,GO:0046872,GO:0051568	nucleic acid binding,DNA binding,protein binding,nucleus,cytoplasm,plasma membrane,intracellular signaling cascade,methyltransferase activity,zinc ion binding,regulation of flower development,specification of floral organ identity,phosphatidylinositol-5-phosphate binding,chromatin modification,transferase activity,histone-lysine N-methyltransferase activity,diacylglycerol binding,histone methyltr…	pfam_code=PF00628,PF00855,PF00856,PF05964,PF05965_pfam_desc=PHD-finger,PWWP domain,SET domain,F/Y-rich N-terminus,F/Y rich C-terminus_po_id=PO:0000005,PO:0000013,PO:0000014,PO:0000018,PO:0000019,PO:0000021,PO:0000037,PO:0000084,PO:0000230,PO:0001054,PO:0001078,PO:0001081,PO:0001185,PO:0004507,PO:0007064,PO:0007095,PO:0007098,PO:0007103,PO:0007115,PO:0007123,PO:0007611,PO:0007616,PO:0008019,PO:000…
5	20746642	20770150	23508					_
5	20962642	20983014	20372					_
5	21087511	21110624	23113					_
5	21087800	21088958	1158	Vv5s0124g00480	VIT_205s0124g00480	GO:0000287,GO:0003824,GO:0008949,GO:0016740,GO:0016829,GO:0016830,GO:0030976	magnesium ion binding,catalytic activity,oxalyl-CoA decarboxylase activity,transferase activity,lyase activity,carbon-carbon lyase activity,thiamin pyrophosphate binding	pfam_code=PF02776_pfam_desc=Thiamine pyrophosphate enzyme, N-terminal TPP binding domain_kegg_ec=ec:4.1.-.-_kegg_ecdesc=-_po_id=PO:0000013,PO:0000037,PO:0000230,PO:0000293,PO:0001054,PO:0001078,PO:0001081,PO:0001185,PO:0004507,PO:0007064,PO:0007095,PO:0007098,PO:0007103,PO:0007115,PO:0007123,PO:0007611,PO:0007616,PO:0008019,PO:0008034,PO:0009005,PO:0009006,PO:0009009,PO:0009010,PO:0009025,PO:0009…
5	21088958	21090967	2009	Vv5s0124g00490	VIT_205s0124g00490			_prosite_code=PS00006,PS00008_prosite_desc=Casein kinase II phosphorylation site,N-myristoylation site_psort_location=chloroplast,extracellular,mitochondria,nuclear_psort_score=5,3,2,2_
5	21093619	21098272	4653	Vv5s0124g00500	VIT_205s0124g00500	GO:0000166,GO:0004672,GO:0004674,GO:0004713,GO:0005524,GO:0005886,GO:0006468,GO:0008353,GO:0016301,GO:0016740,GO:0051301	nucleotide binding,protein kinase activity,protein serine/threonine kinase activity,protein tyrosine kinase activity,ATP binding,plasma membrane,protein amino acid phosphorylation,RNA polymerase II carboxy-terminal domain kinase activity,kinase activity,transferase activity,cell division	pfam_code=PF00069,PF07714_pfam_desc=Protein kinase domain,Protein tyrosine kinase_po_id=PO:0000005,PO:0000013,PO:0000037,PO:0000084,PO:0000230,PO:0000293,PO:0001016,PO:0001017,PO:0001054,PO:0001078,PO:0001081,PO:0001185,PO:0004507,PO:0006345,PO:0007064,PO:0007095,PO:0007098,PO:0007103,PO:0007115,PO:0007123,PO:0007611,PO:0007616,PO:0008019,PO:0008034,PO:0009005,PO:0009006,PO:0009009,PO:0009010,PO:…
5	21098679	21109158	10479	Vv5s0124g00510	VIT_205s0124g00510			_prosite_code=PS00001,PS00005,PS00006,PS00008_prosite_desc=N-glycosylation site,Protein kinase C phosphorylation site,Casein kinase II phosphorylation site,N-myristoylation site_psort_location=cytosol_psort_score=7_
5	21109158	21113238	4080	Vv5s0124g00520	VIT_205s0124g00520			_prosite_code=PS00001,PS00006,PS00008_prosite_desc=N-glycosylation site,Casein kinase II phosphorylation site,N-myristoylation site_psort_location=cytosol_psort_score=12_
5	21379641	21398465	18824					_
5	21588788	21623708	34920					_
5	21610759	21613272	2513	Vv5s0165g00150	VIT_205s0165g00150			_prosite_code=PS00006,PS00009_prosite_desc=Casein kinase II phosphorylation site,Amidation site_psort_location=cytosol_psort_score=9_
5	21617752	21622681	4929	Vv5s0165g00160	VIT_205s0165g00160			_prosite_code=PS00004,PS00005,PS00006,PS00008,PS50088,PS50297_prosite_desc=cAMP- and cGMP-dependent protein kinase phosphorylation site,Protein kinase C phosphorylation site,Casein kinase II phosphorylation site,N-myristoylation site,Ankyrin repeat profile,Ankyrin repeat region circular profile_psort_location=cytosol/plasma membrane,nuclear,plasma membrane_psort_score=4,4,5_smart_code=SM00248_sma…
5	21724798	21750962	26164					_
5	22210529	22240013	29484					_
5	22224035	22226366	2331	Vv5s0102g00330	VIT_205s0102g00330			_prosite_code=PS00001,PS00005,PS00006,PS00008,PS00009_prosite_desc=N-glycosylation site,Protein kinase C phosphorylation site,Casein kinase II phosphorylation site,N-myristoylation site,Amidation site_psort_location=nuclear_psort_score=9_
5	22465680	22487982	22302					_
5	22469229	22471743	2514	Vv5s0102g00520	VIT_205s0102g00520			_prosite_code=PS00001,PS00005,PS00006,PS00008_prosite_desc=N-glycosylation site,Protein kinase C phosphorylation site,Casein kinase II phosphorylation site,N-myristoylation site_psort_location=nuclear_psort_score=12_
5	22473906	22474206	300	Vv5s0102g00530	VIT_205s0102g00530			_prosite_code=PS00004,PS00005,PS00006_prosite_desc=cAMP- and cGMP-dependent protein kinase phosphorylation site,Protein kinase C phosphorylation site,Casein kinase II phosphorylation site_psort_location=chloroplast,mitochondria_psort_score=6,5_
5	22475807	22477334	1527	Vv5s0102g00540	VIT_205s0102g00540			_prosite_code=PS00001,PS00004,PS00005,PS00006,PS00008_prosite_desc=N-glycosylation site,cAMP- and cGMP-dependent protein kinase phosphorylation site,Protein kinase C phosphorylation site,Casein kinase II phosphorylation site,N-myristoylation site_psort_location=cytosol_psort_score=8_tp_loc=_
5	22482001	22483571	1570	Vv5s0102g00550	VIT_205s0102g00550	GO:0051301	cell division	pfam_code=PF00400_pfam_desc=WD domain, G-beta repeat_po_id=PO:0001016,PO:0001017,PO:0006345,PO:0020091_po_term=L mature pollen stage,M germinated pollen stage,pollen tube,male gametophyte_prosite_code=PS00001,PS00004,PS00005,PS00006,PS00007,PS00008,PS00678,PS50082,PS50294_prosite_desc=N-glycosylation site,cAMP- and cGMP-dependent protein kinase phosphorylation site,Protein kinase C phosphorylatio…
5	22539909	22558126	18217					_
5	22542626	22546094	3468	Vv5s0102g00630	VIT_205s0102g00630			_prosite_code=PS00001,PS00005,PS00006,PS00008_prosite_desc=N-glycosylation site,Protein kinase C phosphorylation site,Casein kinase II phosphorylation site,N-myristoylation site_psort_location=nuclear_psort_score=11_
5	22550217	22551818	1601	Vv5s0102g00640	VIT_205s0102g00640	GO:0051301	cell division	pfam_code=PF00400_pfam_desc=WD domain, G-beta repeat_po_id=PO:0001016,PO:0001017,PO:0006345,PO:0020091_po_term=L mature pollen stage,M germinated pollen stage,pollen tube,male gametophyte_prosite_code=PS00001,PS00005,PS00006,PS00007,PS00008,PS00678,PS50082,PS50294_prosite_desc=N-glycosylation site,Protein kinase C phosphorylation site,Casein kinase II phosphorylation site,Tyrosine kinase phosphor…
5	22569157	22574039	4882	Vv5s0102g00670	VIT_205s0102g00670			_prosite_code=PS00001,PS00005,PS00006,PS00008,PS00009_prosite_desc=N-glycosylation site,Protein kinase C phosphorylation site,Casein kinase II phosphorylation site,N-myristoylation site,Amidation site_psort_location=nuclear_psort_score=9_
5	22569642	22584314	14672					_
5	22578398	22579963	1565	Vv5s0102g00680	VIT_205s0102g00680	GO:0051301	cell division	pfam_code=PF00400_pfam_desc=WD domain, G-beta repeat_po_id=PO:0001016,PO:0001017,PO:0006345,PO:0020091_po_term=L mature pollen stage,M germinated pollen stage,pollen tube,male gametophyte_prosite_code=PS00001,PS00005,PS00006,PS00007,PS00008,PS00678,PS50082,PS50294_prosite_desc=N-glycosylation site,Protein kinase C phosphorylation site,Casein kinase II phosphorylation site,Tyrosine kinase phosphor…
5	22582207	22588193	5986	Vv5s0102g00690	VIT_205s0102g00690			po_id=PO:0000013,PO:0000037,PO:0000084,PO:0000230,PO:0001054,PO:0001078,PO:0001081,PO:0001185,PO:0004507,PO:0006345,PO:0007064,PO:0007095,PO:0007098,PO:0007103,PO:0007115,PO:0007123,PO:0007611,PO:0007616,PO:0008019,PO:0008034,PO:0009005,PO:0009006,PO:0009009,PO:0009010,PO:0009025,PO:0009029,PO:0009030,PO:0009031,PO:0009032,PO:0009046,PO:0009047,PO:0009052,PO:0020030,PO:0020038,PO:0020091,PO:00201…
5	22881864	22883976	2112	Vv5s0102g00920	VIT_205s0102g00920			po_id=PO:0000013,PO:0000037,PO:0000230,PO:0001054,PO:0001078,PO:0001081,PO:0001185,PO:0004507,PO:0005052,PO:0007064,PO:0007095,PO:0007098,PO:0007103,PO:0007115,PO:0007123,PO:0007611,PO:0007616,PO:0008019,PO:0008034,PO:0009005,PO:0009006,PO:0009009,PO:0009010,PO:0009025,PO:0009029,PO:0009030,PO:0009031,PO:0009032,PO:0009046,PO:0009047,PO:0020030,PO:0020038,PO:0020091,PO:0020100,PO:0020137_po_term=…
5	22882642	22908929	26287					_
5	22907017	22908525	1508	Vv5s0102g00930	VIT_205s0102g00930	GO:0008152,GO:0016740,GO:0016757,GO:0016758,GO:0047213	metabolic process,transferase activity,transferase activity, transferring glycosyl groups,transferase activity, transferring hexosyl groups,anthocyanidin 3-O-glucosyltransferase activity	pfam_code=PF00201_pfam_desc=UDP-glucoronosyl and UDP-glucosyl transferase_po_id=PO:0000013,PO:0000016,PO:0000017,PO:0000025,PO:0000037,PO:0000084,PO:0001054,PO:0001081,PO:0001185,PO:0004507,PO:0007064,PO:0007095,PO:0007098,PO:0007103,PO:0007115,PO:0007123,PO:0007611,PO:0007616,PO:0008019,PO:0008034,PO:0009005,PO:0009006,PO:0009009,PO:0009010,PO:0009025,PO:0009029,PO:0009030,PO:0009031,PO:0009032,…
5	22915891	22952929	37038					_
5	22918210	22919944	1734	Vv5s0102g00940	VIT_205s0102g00940	GO:0000166,GO:0004721,GO:0005515,GO:0005524,GO:0006915,GO:0006952,GO:0016787	nucleotide binding,phosphoprotein phosphatase activity,protein binding,ATP binding,apoptosis,defense response,hydrolase activity	_prosite_code=PS00001,PS00004,PS00005,PS00006,PS00007,PS00008,PS00016,PS00017,PS00029,PS50319_prosite_desc=N-glycosylation site,cAMP- and cGMP-dependent protein kinase phosphorylation site,Protein kinase C phosphorylation site,Casein kinase II phosphorylation site,Tyrosine kinase phosphorylation site,N-myristoylation site,Cell attachment sequence,ATP/GTP-binding site motif A (P-loop),Leucine zipp…
5	22924217	22924622	405	Vv5s0102g00950	VIT_205s0102g00950			_prosite_code=PS00005,PS00006,PS00008_prosite_desc=Protein kinase C phosphorylation site,Casein kinase II phosphorylation site,N-myristoylation site_psort_location=chloroplast,cytosol_psort_score=8,5_
5	22951894	22953954	2060	Vv5s0102g00970	VIT_205s0102g00970			po_id=PO:0000013,PO:0000037,PO:0000230,PO:0001054,PO:0001078,PO:0001081,PO:0001185,PO:0004507,PO:0005052,PO:0007064,PO:0007095,PO:0007098,PO:0007103,PO:0007115,PO:0007123,PO:0007611,PO:0007616,PO:0008019,PO:0008034,PO:0009005,PO:0009006,PO:0009009,PO:0009010,PO:0009025,PO:0009029,PO:0009030,PO:0009031,PO:0009032,PO:0009046,PO:0009047,PO:0020030,PO:0020038,PO:0020091,PO:0020100,PO:0020137_po_term=…
5	22989933	23194461	204528					_
5	22996374	23004692	8318	Vv5s0102g01000	VIT_205s0102g01000			_prosite_code=PS00001,PS00005_prosite_desc=N-glycosylation site,Protein kinase C phosphorylation site_psort_location=cytosol,cytosol/nuclear_psort_score=7,6.5_
5	23033530	23036755	3225	Vv5s0102g01010	VIT_205s0102g01010	GO:0000166,GO:0004721,GO:0005515,GO:0005524,GO:0006915,GO:0006952,GO:0016787	nucleotide binding,phosphoprotein phosphatase activity,protein binding,ATP binding,apoptosis,defense response,hydrolase activity	pfam_code=PF00931_pfam_desc=NB-ARC domain_prosite_code=PS00001,PS00004,PS00005,PS00006,PS00007,PS00008,PS00017,PS00029,PS50319_prosite_desc=N-glycosylation site,cAMP- and cGMP-dependent protein kinase phosphorylation site,Protein kinase C phosphorylation site,Casein kinase II phosphorylation site,Tyrosine kinase phosphorylation site,N-myristoylation site,ATP/GTP-binding site motif A (P-loop),Leuc…
5	23045984	23046335	351	Vv5s0102g01020	VIT_205s0102g01020			_prosite_code=PS00004,PS00005,PS00006_prosite_desc=cAMP- and cGMP-dependent protein kinase phosphorylation site,Protein kinase C phosphorylation site,Casein kinase II phosphorylation site_psort_location=nuclear_psort_score=11.5_
5	23046844	23049583	2739	Vv5s0102g01030	VIT_205s0102g01030	GO:0000166,GO:0004721,GO:0005515,GO:0005524,GO:0006915,GO:0006952,GO:0016787	nucleotide binding,phosphoprotein phosphatase activity,protein binding,ATP binding,apoptosis,defense response,hydrolase activity	pfam_code=PF00931_pfam_desc=NB-ARC domain_prosite_code=PS00001,PS00004,PS00005,PS00006,PS00007,PS00008,PS00016,PS00017_prosite_desc=N-glycosylation site,cAMP- and cGMP-dependent protein kinase phosphorylation site,Protein kinase C phosphorylation site,Casein kinase II phosphorylation site,Tyrosine kinase phosphorylation site,N-myristoylation site,Cell attachment sequence,ATP/GTP-binding site moti…
5	23101406	23104466	3060	Vv5s0102g01040	VIT_205s0102g01040	GO:0000166,GO:0004721,GO:0005515,GO:0005524,GO:0006915,GO:0006952,GO:0016787	nucleotide binding,phosphoprotein phosphatase activity,protein binding,ATP binding,apoptosis,defense response,hydrolase activity	pfam_code=PF00931_pfam_desc=NB-ARC domain_prosite_code=PS00001,PS00004,PS00005,PS00006,PS00007,PS00008,PS00009,PS00017,PS00029_prosite_desc=N-glycosylation site,cAMP- and cGMP-dependent protein kinase phosphorylation site,Protein kinase C phosphorylation site,Casein kinase II phosphorylation site,Tyrosine kinase phosphorylation site,N-myristoylation site,Amidation site,ATP/GTP-binding site motif …
5	23108063	23108987	924	Vv5s0102g01050	VIT_205s0102g01050			_prosite_code=PS00001,PS00005,PS00006,PS00008,PS50322_prosite_desc=N-glycosylation site,Protein kinase C phosphorylation site,Casein kinase II phosphorylation site,N-myristoylation site,Glutamine-rich region profile_psort_location=chloroplast_psort_score=9_
5	23135261	23142991	7730	Vv5s0102g01060	VIT_205s0102g01060			_prosite_code=PS00005,PS00006,PS00007,PS00008_prosite_desc=Protein kinase C phosphorylation site,Casein kinase II phosphorylation site,Tyrosine kinase phosphorylation site,N-myristoylation site_psort_location=chloroplast_psort_score=9_
5	23184100	23184523	423	Vv5s0102g01070	VIT_205s0102g01070			_prosite_code=PS00004,PS00005,PS00006,PS00009_prosite_desc=cAMP- and cGMP-dependent protein kinase phosphorylation site,Protein kinase C phosphorylation site,Casein kinase II phosphorylation site,Amidation site_psort_location=cytosol_psort_score=9_
5	23190879	23192257	1378	Vv5s0102g01080	VIT_205s0102g01080			_prosite_code=PS00001,PS00004,PS00005,PS00006,PS00008_prosite_desc=N-glycosylation site,cAMP- and cGMP-dependent protein kinase phosphorylation site,Protein kinase C phosphorylation site,Casein kinase II phosphorylation site,N-myristoylation site_psort_location=cytosol,cytosol/peroxisome,cytosol/plasma membrane,endoplasmic reticulum,extracellular,nuclear_psort_score=4,2,2,2,2,5_
5	23192257	23192981	724	Vv5s0102g01090	VIT_205s0102g01090			_prosite_code=PS00005,PS00006,PS00007_prosite_desc=Protein kinase C phosphorylation site,Casein kinase II phosphorylation site,Tyrosine kinase phosphorylation site_psort_location=cytosol,cytosol/endoplasmic reticulum,nuclear_psort_score=7.5,4.5,5_tp_loc=_
5	23193192	23196309	3117	Vv5s0102g01100	VIT_205s0102g01100	GO:0000166,GO:0004721,GO:0005515,GO:0005524,GO:0006915,GO:0006952,GO:0016787	nucleotide binding,phosphoprotein phosphatase activity,protein binding,ATP binding,apoptosis,defense response,hydrolase activity	pfam_code=PF00931_pfam_desc=NB-ARC domain_prosite_code=PS00001,PS00005,PS00006,PS00007,PS00008,PS00009,PS00016,PS00017,PS50319_prosite_desc=N-glycosylation site,Protein kinase C phosphorylation site,Casein kinase II phosphorylation site,Tyrosine kinase phosphorylation site,N-myristoylation site,Amidation site,Cell attachment sequence,ATP/GTP-binding site motif A (P-loop),Leucine-rich region profi…
5	23903945	23911052	7107	Vv5s0094g00570	VIT_205s0094g00570			_prosite_code=PS00001,PS00005,PS00006,PS00008_prosite_desc=N-glycosylation site,Protein kinase C phosphorylation site,Casein kinase II phosphorylation site,N-myristoylation site_psort_location=chloroplast_psort_score=7_
5	23910105	23944291	34186					_
5	23911589	23913015	1426	Vv5s0094g00580	VIT_205s0094g00580	GO:0006631,GO:0006633,GO:0008610,GO:0009507,GO:0009536,GO:0016491,GO:0045300,GO:0046914,GO:0055114	fatty acid metabolic process,fatty acid biosynthetic process,lipid biosynthetic process,chloroplast,plastid,oxidoreductase activity,acyl-[acyl-carrier-protein] desaturase activity,transition metal ion binding,oxidation reduction	pfam_code=PF03405_pfam_desc=Fatty acid desaturase_po_id=PO:0000013,PO:0000037,PO:0000084,PO:0000230,PO:0001016,PO:0001017,PO:0001054,PO:0001078,PO:0001081,PO:0001185,PO:0004507,PO:0006345,PO:0007064,PO:0007095,PO:0007098,PO:0007103,PO:0007115,PO:0007123,PO:0007131,PO:0007611,PO:0007616,PO:0008019,PO:0008034,PO:0009005,PO:0009006,PO:0009009,PO:0009010,PO:0009025,PO:0009029,PO:0009030,PO:0009031,PO…
5	23924278	23929125	4847	Vv5s0094g00590	VIT_205s0094g00590			_prosite_code=PS00005,PS00006,PS00008_prosite_desc=Protein kinase C phosphorylation site,Casein kinase II phosphorylation site,N-myristoylation site_psort_location=cytosol,nuclear_psort_score=6,5_
5	23940485	23942419	1934	Vv5s0094g00600	VIT_205s0094g00600	GO:0005524,GO:0006754,GO:0015662,GO:0016020,GO:0016021,GO:0016887	ATP binding,ATP biosynthetic process,ATPase activity, coupled to transmembrane movement of ions, phosphorylative mechanism,membrane,integral to membrane,ATPase activity	_prosite_code=PS00001,PS00005,PS00006_prosite_desc=N-glycosylation site,Protein kinase C phosphorylation site,Casein kinase II phosphorylation site_psort_location=cytosol_psort_score=12_tp_loc=_
5	23944748	23989882	45134					_
5	23946713	23947216	503	Vv5s0094g00610	VIT_205s0094g00610			_prosite_code=PS00001,PS00005,PS00006,PS00007,PS00008_prosite_desc=N-glycosylation site,Protein kinase C phosphorylation site,Casein kinase II phosphorylation site,Tyrosine kinase phosphorylation site,N-myristoylation site_psort_location=cytosol_psort_score=9_tp_loc=_
5	23960215	23960544	329	Vv5s0094g00620	VIT_205s0094g00620	GO:0003735,GO:0005622,GO:0005840,GO:0006412,GO:0030529	structural constituent of ribosome,intracellular,ribosome,translation,ribonucleoprotein complex	pfam_code=PF01015_pfam_desc=Ribosomal S3Ae family_tmhmm_type=IN_prosite_code=PS00001,PS00004,PS00005,PS00006,PS00008,PS00009,PS00017,PS01191_prosite_desc=N-glycosylation site,cAMP- and cGMP-dependent protein kinase phosphorylation site,Protein kinase C phosphorylation site,Casein kinase II phosphorylation site,N-myristoylation site,Amidation site,ATP/GTP-binding site motif A (P-loop),Ribosomal pr…
5	24904004	24922357	18353					_
5	24920185	24924889	4704	Vv5s0094g01630	VIT_205s0094g01630	GO:0016787,GO:0017111	hydrolase activity,nucleoside-triphosphatase activity	pfam_code=PF01150_pfam_desc=GDA1/CD39 (nucleoside phosphatase) family_kegg_ec=ec:3.6.1.15_kegg_ecdesc=nucleoside-triphosphatase_po_id=PO:0000013,PO:0000037,PO:0000230,PO:0001016,PO:0001017,PO:0001054,PO:0001078,PO:0001081,PO:0001185,PO:0004507,PO:0007064,PO:0007095,PO:0007098,PO:0007103,PO:0007115,PO:0007123,PO:0007611,PO:0007616,PO:0008019,PO:0008034,PO:0009005,PO:0009006,PO:0009009,PO:0009010,P…
5	24920185	24924889	4704	Vv5s0094g01630	VIT_205s0094g01630	GO:0016787,GO:0017111	hydrolase activity,nucleoside-triphosphatase activity	pfam_code=PF01150_pfam_desc=GDA1/CD39 (nucleoside phosphatase) family_kegg_ec=ec:3.6.1.15_kegg_ecdesc=nucleoside-triphosphatase_po_id=PO:0000013,PO:0000037,PO:0000230,PO:0001016,PO:0001017,PO:0001054,PO:0001078,PO:0001081,PO:0001185,PO:0004507,PO:0007064,PO:0007095,PO:0007098,PO:0007103,PO:0007115,PO:0007123,PO:0007611,PO:0007616,PO:0008019,PO:0008034,PO:0009005,PO:0009006,PO:0009009,PO:0009010,P…
5	24924748	24943099	18351					_
5	24942991	24946277	3286	Vv5s0094g01640	VIT_205s0094g01640			po_id=PO:0000013,PO:0000037,PO:0000084,PO:0000230,PO:0001017,PO:0001054,PO:0001078,PO:0001081,PO:0001185,PO:0004507,PO:0006345,PO:0007064,PO:0007095,PO:0007098,PO:0007103,PO:0007115,PO:0007123,PO:0007611,PO:0007616,PO:0008019,PO:0008034,PO:0009005,PO:0009006,PO:0009009,PO:0009010,PO:0009025,PO:0009029,PO:0009030,PO:0009031,PO:0009032,PO:0009046,PO:0009047,PO:0009052,PO:0020030,PO:0020038,PO:00200…
6	464000	485431	21431					_
6	474763	482330	7567	Vv6s0004g00340	VIT_206s0004g00340	GO:0005515,GO:0016301,GO:0016491,GO:0032440,GO:0055114	protein binding,kinase activity,oxidoreductase activity,2-alkenal reductase activity,oxidation reduction	po_id=PO:0000005,PO:0000013,PO:0000037,PO:0000230,PO:0001054,PO:0001078,PO:0001081,PO:0001185,PO:0004507,PO:0005052,PO:0006345,PO:0007064,PO:0007095,PO:0007098,PO:0007103,PO:0007115,PO:0007123,PO:0007611,PO:0007616,PO:0008019,PO:0008034,PO:0009005,PO:0009006,PO:0009009,PO:0009010,PO:0009025,PO:0009029,PO:0009030,PO:0009031,PO:0009032,PO:0009046,PO:0009047,PO:0009052,PO:0020030,PO:0020038,PO:00200…
6	1670469	1688130	17661	Vv6s0004g01410	VIT_206s0004g01410	GO:0000166,GO:0004672,GO:0004674,GO:0004713,GO:0005524,GO:0005529,GO:0006468	nucleotide binding,protein kinase activity,protein serine/threonine kinase activity,protein tyrosine kinase activity,ATP binding,sugar binding,protein amino acid phosphorylation	pfam_code=PF00069,PF01453,PF07714_pfam_desc=Protein kinase domain,D-mannose binding lectin,Protein tyrosine kinase_po_id=PO:0000013,PO:0000037,PO:0000230,PO:0001054,PO:0001078,PO:0001081,PO:0001185,PO:0002000,PO:0003011,PO:0004507,PO:0006502,PO:0007064,PO:0007095,PO:0007098,PO:0007103,PO:0007115,PO:0007123,PO:0007611,PO:0007616,PO:0008019,PO:0008034,PO:0009006,PO:0009009,PO:0009010,PO:0009025,PO:…
6	1673000	1686401	13401					_
6	6813955	6829322	15367	Vv6s0004g06020	VIT_206s0004g06020	GO:0004645,GO:0005737,GO:0005975,GO:0016740,GO:0016757,GO:0030170	phosphorylase activity,cytoplasm,carbohydrate metabolic process,transferase activity,transferase activity, transferring glycosyl groups,pyridoxal phosphate binding	pfam_code=PF00343_pfam_desc=Carbohydrate phosphorylase_kegg_ec=ec:2.4.1.1_kegg_ecdesc=phosphorylase_po_id=PO:0000005,PO:0000013,PO:0000037,PO:0000230,PO:0000293,PO:0001054,PO:0001078,PO:0001081,PO:0001185,PO:0004507,PO:0007064,PO:0007095,PO:0007098,PO:0007103,PO:0007115,PO:0007123,PO:0007131,PO:0007611,PO:0007616,PO:0008019,PO:0008034,PO:0009005,PO:0009006,PO:0009009,PO:0009010,PO:0009025,PO:0009…
6	6815129	6827620	12491					_
6	7048779	7059864	11085					_
6	7057169	7061114	3945	Vv6s0004g06270	VIT_206s0004g06270	GO:0008643,GO:0016020,GO:0016021	carbohydrate transport,membrane,integral to membrane	po_id=PO:0000013,PO:0000037,PO:0000230,PO:0001054,PO:0001078,PO:0001081,PO:0001185,PO:0004507,PO:0007064,PO:0007095,PO:0007098,PO:0007103,PO:0007115,PO:0007123,PO:0007611,PO:0007616,PO:0008019,PO:0008034,PO:0009005,PO:0009006,PO:0009009,PO:0009010,PO:0009025,PO:0009029,PO:0009030,PO:0009031,PO:0009032,PO:0009046,PO:0009047,PO:0009052,PO:0020030,PO:0020038,PO:0020091,PO:0020100,PO:0020137_po_term=…
6	7171149	7175802	4653	Vv6s0004g06440	VIT_206s0004g06440	GO:0000166,GO:0003676,GO:0003677,GO:0003723,GO:0008270,GO:0046872	nucleotide binding,nucleic acid binding,DNA binding,RNA binding,zinc ion binding,metal ion binding	pfam_code=PF00076_pfam_desc=RNA recognition motif. (a.k.a. RRM, RBD, or RNP domain)_po_id=PO:0000013,PO:0000037,PO:0000084,PO:0000230,PO:0001017,PO:0001054,PO:0001078,PO:0001081,PO:0001185,PO:0004507,PO:0006345,PO:0007064,PO:0007095,PO:0007098,PO:0007103,PO:0007115,PO:0007123,PO:0007611,PO:0007616,PO:0008019,PO:0008034,PO:0009005,PO:0009006,PO:0009009,PO:0009010,PO:0009025,PO:0009029,PO:0009030,P…
6	7175029	7192750	17721					_
6	7184065	7191842	7777	Vv6s0004g06450	VIT_206s0004g06450			_prosite_code=PS00001_prosite_desc=N-glycosylation site_psort_location=cytosol,cytosol/nuclear_psort_score=8.5,7_
6	7192200	7194190	1990	Vv6s0004g06460	VIT_206s0004g06460	GO:0004497,GO:0005506,GO:0009055,GO:0016491,GO:0016705,GO:0020037,GO:0046872,GO:0050592,GO:0055114	monooxygenase activity,iron ion binding,electron carrier activity,oxidoreductase activity,oxidoreductase activity, acting on paired donors, with incorporation or reduction of molecular oxygen,heme binding,metal ion binding,4-hydroxyphenylacetaldehyde oxime monooxygenase activity,oxidation reduction	pfam_code=PF00067_pfam_desc=Cytochrome P450_kegg_ec=ec:1.14.-.-_kegg_ecdesc=Oxidoreductases_po_id=PO:0000013,PO:0000037,PO:0000230,PO:0001054,PO:0001078,PO:0001081,PO:0001185,PO:0004507,PO:0007064,PO:0007095,PO:0007098,PO:0007103,PO:0007115,PO:0007123,PO:0007611,PO:0007616,PO:0008019,PO:0008034,PO:0009005,PO:0009006,PO:0009009,PO:0009010,PO:0009025,PO:0009029,PO:0009030,PO:0009031,PO:0009032,PO:0…
6	8335786	8357910	22124	Vv6s0004g07570	VIT_206s0004g07570	GO:0005488,GO:0005515,GO:0008270,GO:0046872	binding,protein binding,zinc ion binding,metal ion binding	po_id=PO:0000013,PO:0000037,PO:0000230,PO:0000293,PO:0001054,PO:0001078,PO:0001081,PO:0001185,PO:0004507,PO:0006345,PO:0007064,PO:0007095,PO:0007098,PO:0007103,PO:0007115,PO:0007123,PO:0007611,PO:0007616,PO:0008019,PO:0008034,PO:0009005,PO:0009006,PO:0009009,PO:0009010,PO:0009025,PO:0009029,PO:0009030,PO:0009031,PO:0009032,PO:0009046,PO:0009047,PO:0009052,PO:0020030,PO:0020038,PO:0020091,PO:00201…
6	8352000	8411610	59610					_
6	8359687	8360329	642	Vv6s0004g07580	VIT_206s0004g07580	GO:0000166,GO:0004812,GO:0004815,GO:0004816,GO:0005524,GO:0005737,GO:0006412,GO:0006418,GO:0006421,GO:0006422,GO:0016874	nucleotide binding,aminoacyl-tRNA ligase activity,aspartate-tRNA ligase activity,asparagine-tRNA ligase activity,ATP binding,cytoplasm,translation,tRNA aminoacylation for protein translation,asparaginyl-tRNA aminoacylation,aspartyl-tRNA aminoacylation,ligase activity	kegg_ec=ec:6.1.1.22_kegg_ecdesc=asparagine---tRNA ligase_prosite_code=PS00001,PS00005,PS00006,PS00008,PS51185_prosite_desc=N-glycosylation site,Protein kinase C phosphorylation site,Casein kinase II phosphorylation site,N-myristoylation site,WHEP-TRS domain profile_psort_location=mitochondria_psort_score=10_
6	8376114	8377271	1157	Vv6s0004g07590	VIT_206s0004g07590	GO:0016740,GO:0016757	transferase activity,transferase activity, transferring glycosyl groups	_prosite_code=PS00005,PS00008_prosite_desc=Protein kinase C phosphorylation site,N-myristoylation site_psort_location=chloroplast,chloroplast/mitochondria,nuclear_psort_score=6.5,5,3.5_tp_loc=M_
6	8386760	8387489	729	Vv6s0004g07600	VIT_206s0004g07600	GO:0000166,GO:0004812,GO:0004815,GO:0004816,GO:0005524,GO:0005737,GO:0006412,GO:0006418,GO:0006421,GO:0006422,GO:0016874	nucleotide binding,aminoacyl-tRNA ligase activity,aspartate-tRNA ligase activity,asparagine-tRNA ligase activity,ATP binding,cytoplasm,translation,tRNA aminoacylation for protein translation,asparaginyl-tRNA aminoacylation,aspartyl-tRNA aminoacylation,ligase activity	kegg_ec=ec:6.1.1.22_kegg_ecdesc=asparagine---tRNA ligase_prosite_code=PS00001,PS00005,PS00006,PS00008,PS00342,PS51185_prosite_desc=N-glycosylation site,Protein kinase C phosphorylation site,Casein kinase II phosphorylation site,N-myristoylation site,Microbodies C-terminal targeting signal,WHEP-TRS domain profile_psort_location=chloroplast_psort_score=11_
6	8395473	8397559	2086	Vv6s0004g07610	VIT_206s0004g07610	GO:0016301	kinase activity	po_id=PO:0000013,PO:0000037,PO:0000230,PO:0001054,PO:0001078,PO:0001081,PO:0001185,PO:0004507,PO:0007064,PO:0007095,PO:0007098,PO:0007103,PO:0007115,PO:0007123,PO:0007611,PO:0007616,PO:0008019,PO:0008034,PO:0009005,PO:0009006,PO:0009009,PO:0009010,PO:0009025,PO:0009029,PO:0009030,PO:0009031,PO:0009032,PO:0009046,PO:0009047,PO:0009052,PO:0020030,PO:0020038,PO:0020100,PO:0020137_po_term=cauline lea…
6	8408058	8409054	996	Vv6s0004g07620	VIT_206s0004g07620	GO:0004332,GO:0006096,GO:0008270	fructose-bisphosphate aldolase activity,glycolysis,zinc ion binding	_prosite_code=PS00001,PS00005,PS00006,PS00007,PS00008,PS00602_prosite_desc=N-glycosylation site,Protein kinase C phosphorylation site,Casein kinase II phosphorylation site,Tyrosine kinase phosphorylation site,N-myristoylation site,Fructose-bisphosphate aldolase class-II signature 1_psort_location=cytosol,cytosol/nuclear,extracellular,nuclear_psort_score=4,4,3,4_tp_loc=M_
6	8561977	8564357	2380	Vv6s0004g07770	VIT_206s0004g07770	GO:0004601,GO:0005506,GO:0005509,GO:0005576,GO:0006979,GO:0009055,GO:0016491,GO:0020037,GO:0042744,GO:0046872,GO:0055114	peroxidase activity,iron ion binding,calcium ion binding,extracellular region,response to oxidative stress,electron carrier activity,oxidoreductase activity,heme binding,hydrogen peroxide catabolic process,metal ion binding,oxidation reduction	pfam_code=PF00141_pfam_desc=Peroxidase_kegg_ec=ec:1.11.1.7_kegg_ecdesc=peroxidase_po_id=PO:0000037,PO:0000230,PO:0001054,PO:0001185,PO:0007095,PO:0007115,PO:0007123,PO:0007611,PO:0007616,PO:0008034,PO:0009001,PO:0009005,PO:0009006,PO:0009009,PO:0009025,PO:0009029,PO:0009030,PO:0009031,PO:0009032,PO:0009046,PO:0009047,PO:0009052,PO:0020091,PO:0020100,PO:0020137_po_term=shoot apex,inflorescence mer…
6	8563000	8584879	21879					_
6	8582159	8583020	861	Vv6s0004g07780	VIT_206s0004g07780			_prosite_code=PS00001,PS00008_prosite_desc=N-glycosylation site,N-myristoylation site_psort_location=cytosol_psort_score=8_
6	8584640	8585814	1174	Vv6s0004g07790	VIT_206s0004g07790			po_id=PO:0000230,PO:0007616,PO:0009005,PO:0009009,PO:0009025,PO:0009029,PO:0009030,PO:0009031,PO:0009066_po_term=inflorescence meristem,4 anthesis,root,embryo,leaf,stamen,carpel,sepal,anther_prosite_code=PS00001,PS00004,PS00006,PS00007,PS00008,PS00009,PS50099,PS50324,PS50891_prosite_desc=N-glycosylation site,cAMP- and cGMP-dependent protein kinase phosphorylation site,Casein kinase II phosphoryla…
6	8706971	8778419	71448	Vv6s0004g07990	VIT_206s0004g07990	GO:0003824,GO:0004222,GO:0006508,GO:0008270,GO:0046872	catalytic activity,metalloendopeptidase activity,proteolysis,zinc ion binding,metal ion binding	pfam_code=PF00675,PF05193_pfam_desc=Insulinase (Peptidase family M16),Peptidase M16 inactive domain_po_id=PO:0000005,PO:0000013,PO:0000037,PO:0000230,PO:0000293,PO:0001054,PO:0001078,PO:0001081,PO:0001185,PO:0004507,PO:0007064,PO:0007095,PO:0007098,PO:0007103,PO:0007115,PO:0007123,PO:0007611,PO:0007616,PO:0008019,PO:0008034,PO:0009005,PO:0009006,PO:0009009,PO:0009010,PO:0009025,PO:0009029,PO:0009…
6	8772753	8831674	58921					_
6	8784357	8784933	576	Vv6s0004g08000	VIT_206s0004g08000	GO:0004553,GO:0004564,GO:0005975,GO:0008152,GO:0016787,GO:0016798	hydrolase activity, hydrolyzing O-glycosyl compounds,beta-fructofuranosidase activity,carbohydrate metabolic process,metabolic process,hydrolase activity,hydrolase activity, acting on glycosyl bonds	pfam_code=PF00251_pfam_desc=Glycosyl hydrolases family 32 N terminal_kegg_ec=ec:3.2.1.26_kegg_ecdesc=beta-fructofuranosidase_po_id=PO:0000013,PO:0001054,PO:0007095,PO:0007098,PO:0007103,PO:0007115,PO:0007123,PO:0007611,PO:0007616,PO:0008019,PO:0008034,PO:0009005,PO:0009025,PO:0009029,PO:0009031,PO:0009047,PO:0020030,PO:0020100_po_term=cauline leaf,4 leaf senescence stage,LP.08 eight leaves visibl…
6	8785322	8790997	5675	Vv6s0004g08010	VIT_206s0004g08010	GO:0004748,GO:0005506,GO:0005737,GO:0006260,GO:0006281,GO:0007275,GO:0009186,GO:0009259,GO:0016491,GO:0046872,GO:0046914,GO:0051726,GO:0055114	ribonucleoside-diphosphate reductase activity,iron ion binding,cytoplasm,DNA replication,DNA repair,multicellular organismal development,deoxyribonucleoside diphosphate metabolic process,ribonucleotide metabolic process,oxidoreductase activity,metal ion binding,transition metal ion binding,regulation of cell cycle,oxidation reduction	pfam_code=PF00268_pfam_desc=Ribonucleotide reductase, small chain_kegg_ec=ec:1.17.4.1_kegg_ecdesc=ribonucleoside-diphosphate reductase_po_id=PO:0000013,PO:0000014,PO:0000037,PO:0000084,PO:0000230,PO:0001016,PO:0001017,PO:0001054,PO:0001078,PO:0001081,PO:0001185,PO:0004507,PO:0006345,PO:0007064,PO:0007095,PO:0007098,PO:0007103,PO:0007115,PO:0007123,PO:0007611,PO:0007616,PO:0008019,PO:0008034,PO:00…
6	8804398	8809509	5111	Vv6s0004g08030	VIT_206s0004g08030			_prosite_code=PS00006_prosite_desc=Casein kinase II phosphorylation site_psort_location=chloroplast,chloroplast/mitochondria,cytosol,nuclear,vacuolar membrane_psort_score=4,2,5,2,2_
6	8824204	8825900	1696	Vv6s0004g08040	VIT_206s0004g08040			_prosite_code=PS00005,PS00008_prosite_desc=Protein kinase C phosphorylation site,N-myristoylation site_psort_location=extracellular_psort_score=9_
6	8827940	8832736	4796	Vv6s0004g08050	VIT_206s0004g08050	GO:0003677,GO:0005634,GO:0045449	DNA binding,nucleus,regulation of transcription	_prosite_code=PS00001,PS00004,PS00005,PS00006,PS00008,PS00009,PS00342,PS50090_prosite_desc=N-glycosylation site,cAMP- and cGMP-dependent protein kinase phosphorylation site,Protein kinase C phosphorylation site,Casein kinase II phosphorylation site,N-myristoylation site,Amidation site,Microbodies C-terminal targeting signal,Myb-like domain profile_psort_location=cytosol,nuclear_psort_score=6,4_sm…
6	9430866	9438332	7466	Vv6s0004g08500	VIT_206s0004g08500			_prosite_code=PS00005,PS00006,PS00008_prosite_desc=Protein kinase C phosphorylation site,Casein kinase II phosphorylation site,N-myristoylation site_psort_location=cytosol/mitochondria,cytosol/nuclear,mitochondria,nuclear_psort_score=3.5,4,5.5,6.5_
6	9435593	9449862	14269					_
6	9449859	9451656	1797	Vv6s0004g08510	VIT_206s0004g08510			_prosite_code=PS00005,PS00006_prosite_desc=Protein kinase C phosphorylation site,Casein kinase II phosphorylation site_psort_location=chloroplast,mitochondria,nuclear_psort_score=6,3,5_
6	9568403	9712086	143683					_
6	9629394	9629703	309	Vv6s0009g00060	VIT_206s0009g00060			_prosite_code=PS00001,PS00005,PS00006,PS00008,PS00009_prosite_desc=N-glycosylation site,Protein kinase C phosphorylation site,Casein kinase II phosphorylation site,N-myristoylation site,Amidation site_psort_location=chloroplast,nuclear_psort_score=6,4_
6	10340296	10360270	19974	Vv6s0009g00270	VIT_206s0009g00270	GO:0031072	heat shock protein binding	pfam_code=PF00226_pfam_desc=DnaJ domain_po_id=PO:0000013,PO:0000037,PO:0000084,PO:0000230,PO:0001054,PO:0001078,PO:0001081,PO:0001185,PO:0004507,PO:0007103,PO:0007115,PO:0007611,PO:0007616,PO:0008019,PO:0008034,PO:0009005,PO:0009006,PO:0009009,PO:0009010,PO:0009025,PO:0009031,PO:0009032,PO:0009046,PO:0009047,PO:0009052,PO:0020038,PO:0020100,PO:0020137_po_term=cauline leaf,shoot apex,sperm cell,in…
6	10358881	10471255	112374					_
6	10441386	10441790	404	Vv6s0009g00280	VIT_206s0009g00280	GO:0003824,GO:0006527,GO:0008295,GO:0008792	catalytic activity,arginine catabolic process,spermidine biosynthetic process,arginine decarboxylase activity	_prosite_code=PS00005,PS00006,PS00008_prosite_desc=Protein kinase C phosphorylation site,Casein kinase II phosphorylation site,N-myristoylation site_psort_location=cytosol,cytosol/endoplasmic reticulum_psort_score=7.5,4.5_tp_loc=_
6	10540849	10566793	25944					_
6	11065521	11201053	135532					_
6	11065725	11067846	2121	Vv6s0009g00480	VIT_206s0009g00480			po_id=PO:0000025,PO:0001078,PO:0001081,PO:0001185,PO:0003003,PO:0003014,PO:0004507,PO:0005059,PO:0006036,PO:0007611,PO:0007616,PO:0009005,PO:0009009,PO:0009010,PO:0009031,PO:0009046,PO:0009052,PO:0020091,PO:0020124,PO:0020137_po_term=root tip,E expanded cotyledon stage,F mature embryo stage,C globular stage,primary root elongation zone,lateral root elongation zone,D bilateral stage,root endodermi…
6	11092402	11099927	7525	Vv6s0009g00500	VIT_206s0009g00500			_prosite_code=PS00005_prosite_desc=Protein kinase C phosphorylation site_
6	11148008	11148572	564	Vv6s0009g00530	VIT_206s0009g00530	GO:0000166,GO:0005524,GO:0016887,GO:0017111	nucleotide binding,ATP binding,ATPase activity,nucleoside-triphosphatase activity	_prosite_code=PS00001,PS00005,PS00006,PS00008,PS00017_prosite_desc=N-glycosylation site,Protein kinase C phosphorylation site,Casein kinase II phosphorylation site,N-myristoylation site,ATP/GTP-binding site motif A (P-loop)_psort_location=mitochondria_psort_score=8_tp_loc=M_
6	11180890	11181481	591	Vv6s0009g00550	VIT_206s0009g00550			_prosite_code=PS00009_prosite_desc=Amidation site_
6	11268009	11388358	120349					_
6	11323773	11327166	3393	Vv6s0009g00610	VIT_206s0009g00610			_prosite_code=PS00005,PS00006,PS00008_prosite_desc=Protein kinase C phosphorylation site,Casein kinase II phosphorylation site,N-myristoylation site_psort_location=nuclear_psort_score=10.5_
6	11385480	11387102	1622	Vv6s0009g00650	VIT_206s0009g00650	GO:0009507,GO:0009536	chloroplast,plastid	pfam_code=PF01535_pfam_desc=PPR repeat_po_id=PO:0000013,PO:0000037,PO:0000084,PO:0000230,PO:0001054,PO:0001078,PO:0001081,PO:0001185,PO:0004507,PO:0007064,PO:0007095,PO:0007098,PO:0007103,PO:0007115,PO:0007123,PO:0007611,PO:0007616,PO:0008019,PO:0008034,PO:0009001,PO:0009005,PO:0009006,PO:0009009,PO:0009010,PO:0009025,PO:0009029,PO:0009030,PO:0009031,PO:0009032,PO:0009046,PO:0009047,PO:0009052,PO…
6	11387872	11389319	1447	Vv6s0009g00660	VIT_206s0009g00660			po_id=PO:0000013,PO:0000037,PO:0000084,PO:0000230,PO:0001054,PO:0001078,PO:0001081,PO:0001185,PO:0004507,PO:0007064,PO:0007095,PO:0007098,PO:0007103,PO:0007115,PO:0007123,PO:0007611,PO:0007616,PO:0008019,PO:0008034,PO:0009005,PO:0009006,PO:0009009,PO:0009010,PO:0009025,PO:0009029,PO:0009030,PO:0009031,PO:0009032,PO:0009046,PO:0009047,PO:0009052,PO:0020030,PO:0020038,PO:0020091,PO:0020100,PO:00201…
6	11387872	11389319	1447	Vv6s0009g00660	VIT_206s0009g00660			po_id=PO:0000013,PO:0000037,PO:0000084,PO:0000230,PO:0001054,PO:0001078,PO:0001081,PO:0001185,PO:0004507,PO:0007064,PO:0007095,PO:0007098,PO:0007103,PO:0007115,PO:0007123,PO:0007611,PO:0007616,PO:0008019,PO:0008034,PO:0009005,PO:0009006,PO:0009009,PO:0009010,PO:0009025,PO:0009029,PO:0009030,PO:0009031,PO:0009032,PO:0009046,PO:0009047,PO:0009052,PO:0020030,PO:0020038,PO:0020091,PO:0020100,PO:00201…
6	11388500	11422760	34260					_
6	11421619	11425524	3905	Vv6s0009g00680	VIT_206s0009g00680	GO:0016491,GO:0050660,GO:0055114	oxidoreductase activity,FAD binding,oxidation reduction	pfam_code=PF00070,PF07992_pfam_desc=Pyridine nucleotide-disulphide oxidoreductase,Pyridine nucleotide-disulphide oxidoreductase_po_id=PO:0000013,PO:0000037,PO:0000084,PO:0000230,PO:0000293,PO:0001016,PO:0001017,PO:0001054,PO:0001078,PO:0001081,PO:0001185,PO:0004507,PO:0006345,PO:0007064,PO:0007095,PO:0007098,PO:0007103,PO:0007115,PO:0007123,PO:0007611,PO:0007616,PO:0008019,PO:0008034,PO:0009005,P…
6	11443753	11452987	9234	Vv6s0009g00690	VIT_206s0009g00690	GO:0000166,GO:0004672,GO:0004674,GO:0004713,GO:0005515,GO:0005524,GO:0006468,GO:0007017,GO:0009913,GO:0016301,GO:0016740,GO:0055028	nucleotide binding,protein kinase activity,protein serine/threonine kinase activity,protein tyrosine kinase activity,protein binding,ATP binding,protein amino acid phosphorylation,microtubule-based process,epidermal cell differentiation,kinase activity,transferase activity,cortical microtubule	pfam_code=PF00069,PF07714_pfam_desc=Protein kinase domain,Protein tyrosine kinase_kegg_ec=ec:2.7.11.1_kegg_ecdesc=non-specific serine/threonine protein kinase_po_id=PO:0000013,PO:0000037,PO:0000230,PO:0001054,PO:0001078,PO:0001081,PO:0001185,PO:0004507,PO:0007064,PO:0007095,PO:0007098,PO:0007103,PO:0007115,PO:0007123,PO:0007611,PO:0007616,PO:0008019,PO:0008034,PO:0009005,PO:0009006,PO:0009009,PO:…
6	11448500	11499754	51254					_
6	11470589	11470811	222	Vv6s0009g00700	VIT_206s0009g00700			_prosite_code=PS00001,PS00005,PS00006_prosite_desc=N-glycosylation site,Protein kinase C phosphorylation site,Casein kinase II phosphorylation site_psort_location=chloroplast,cytosol,extracellular,nuclear_psort_score=3,3,3,5_
6	11519691	11586414	66723					_
6	11572428	11572903	475	Vv6s0009g00750	VIT_206s0009g00750	GO:0000166,GO:0005525,GO:0007264,GO:0015031	nucleotide binding,GTP binding,small GTPase mediated signal transduction,protein transport	_prosite_code=PS00004,PS00009,PS51419_prosite_desc=cAMP- and cGMP-dependent protein kinase phosphorylation site,Amidation site,small GTPase Rab1 family profile_psort_location=cytosol_psort_score=8_smart_code=SM00175_smart_def=Rab subfamily of small GTPases_
6	11573090	11574282	1192	Vv6s0009g00760	VIT_206s0009g00760			_prosite_code=PS00001,PS00005,PS00006,PS00029_prosite_desc=N-glycosylation site,Protein kinase C phosphorylation site,Casein kinase II phosphorylation site,Leucine zipper pattern_psort_location=chloroplast,cytosol,cytosol/nuclear,nuclear_psort_score=3,4,4,4_tp_loc=_
6	11638500	11675270	36770					_
6	11672089	11673170	1081	Vv6s0009g00780	VIT_206s0009g00780	GO:0004553,GO:0005975,GO:0016787	hydrolase activity, hydrolyzing O-glycosyl compounds,carbohydrate metabolic process,hydrolase activity	pfam_code=PF00933_pfam_desc=Glycosyl hydrolase family 3 N terminal domain_po_id=PO:0000084,PO:0006345_po_term=sperm cell,pollen tube_prosite_code=PS00004,PS00005,PS00006,PS00008_prosite_desc=cAMP- and cGMP-dependent protein kinase phosphorylation site,Protein kinase C phosphorylation site,Casein kinase II phosphorylation site,N-myristoylation site_psort_location=cytosol_psort_score=8_
6	11673170	11674737	1567	Vv6s0009g00790	VIT_206s0009g00790	GO:0004553,GO:0005975,GO:0008152,GO:0008422,GO:0016787,GO:0016798	hydrolase activity, hydrolyzing O-glycosyl compounds,carbohydrate metabolic process,metabolic process,beta-glucosidase activity,hydrolase activity,hydrolase activity, acting on glycosyl bonds	pfam_code=PF01915_pfam_desc=Glycosyl hydrolase family 3 C terminal domain_po_id=PO:0000013,PO:0000037,PO:0000084,PO:0000230,PO:0001016,PO:0001017,PO:0001054,PO:0001078,PO:0001081,PO:0001185,PO:0004507,PO:0005052,PO:0006339,PO:0006340,PO:0006345,PO:0007064,PO:0007095,PO:0007098,PO:0007103,PO:0007115,PO:0007123,PO:0007611,PO:0007616,PO:0008019,PO:0008034,PO:0009001,PO:0009005,PO:0009006,PO:0009009,…
6	11910847	11948011	37164					_
6	12354517	12369401	14884					_
6	12355483	12355564	81	Vv6s0009g01040	VIT_206s0009g01040			_
6	13321996	13323136	1140	Vv6s0009g01540	VIT_206s0009g01540	GO:0008152,GO:0008168,GO:0016740	metabolic process,methyltransferase activity,transferase activity	pfam_code=PF08241,PF08242_pfam_desc=Methyltransferase domain,Methyltransferase domain_po_id=PO:0000013,PO:0000037,PO:0000230,PO:0001054,PO:0001078,PO:0001081,PO:0001185,PO:0004507,PO:0007064,PO:0007095,PO:0007098,PO:0007103,PO:0007115,PO:0007123,PO:0007611,PO:0007616,PO:0008019,PO:0008034,PO:0009005,PO:0009006,PO:0009009,PO:0009010,PO:0009025,PO:0009029,PO:0009030,PO:0009031,PO:0009032,PO:0009046…
6	13322751	13376614	53863					_
6	13329604	13331278	1674	Vv6s0009g01550	VIT_206s0009g01550			_prosite_code=PS00001,PS00005_prosite_desc=N-glycosylation site,Protein kinase C phosphorylation site_psort_location=cytosol_psort_score=9_
6	13413500	13429327	15827					_
6	13426269	13464953	38684	Vv6s0009g01570	VIT_206s0009g01570	GO:0005515,GO:0005622,GO:0005634,GO:0005730,GO:0005829,GO:0008270,GO:0008380,GO:0009507,GO:0010267,GO:0010445,GO:0016568,GO:0016607,GO:0031053,GO:0045449,GO:0048367	protein binding,intracellular,nucleus,nucleolus,cytosol,zinc ion binding,RNA splicing,chloroplast,production of ta-siRNAs involved in RNA interference,nuclear dicing body,chromatin modification,nuclear speck,primary microRNA processing,regulation of transcription,shoot development	po_id=PO:0000005,PO:0000013,PO:0000014,PO:0000037,PO:0000230,PO:0000293,PO:0001054,PO:0001078,PO:0001081,PO:0001185,PO:0004507,PO:0007064,PO:0007095,PO:0007098,PO:0007103,PO:0007115,PO:0007123,PO:0007611,PO:0007616,PO:0008019,PO:0008034,PO:0009001,PO:0009005,PO:0009006,PO:0009009,PO:0009010,PO:0009025,PO:0009029,PO:0009030,PO:0009031,PO:0009032,PO:0009046,PO:0009047,PO:0009049,PO:0009052,PO:00200…
6	13614082	13638465	24383					_
6	13626806	13628350	1544	Vv6s0009g01650	VIT_206s0009g01650	GO:0003824,GO:0003825,GO:0004805,GO:0005992,GO:0008152,GO:0016740,GO:0016757,GO:0016787	catalytic activity,alpha,alpha-trehalose-phosphate synthase (UDP-forming) activity,trehalose-phosphatase activity,trehalose biosynthetic process,metabolic process,transferase activity,transferase activity, transferring glycosyl groups,hydrolase activity	pfam_code=PF00982_pfam_desc=Glycosyltransferase family 20_kegg_ec=ec:2.4.1.15,ec:3.1.3.12_kegg_ecdesc=alpha,alpha-trehalose-phosphate synthase (UDP-forming),trehalose-phosphatase_po_id=PO:0000013,PO:0000014,PO:0000037,PO:0000084,PO:0000230,PO:0000293,PO:0001016,PO:0001017,PO:0001054,PO:0001078,PO:0001081,PO:0001185,PO:0004507,PO:0006345,PO:0007064,PO:0007095,PO:0007098,PO:0007103,PO:0007115,PO:00…
6	13652500	13689346	36846					_
6	13660914	13661181	267	Vv6s0009g01680	VIT_206s0009g01680			_prosite_code=PS00008_prosite_desc=N-myristoylation site_psort_location=chloroplast,chloroplast/mitochondria,cytosol,extracellular,nuclear,nuclear/plasma membrane_psort_score=4,2,3,2,4,2_
6	13676246	13676524	278	Vv6s0009g01690	VIT_206s0009g01690			_prosite_code=PS00004,PS00005,PS00006_prosite_desc=cAMP- and cGMP-dependent protein kinase phosphorylation site,Protein kinase C phosphorylation site,Casein kinase II phosphorylation site_psort_location=cytosol,cytosol/endoplasmic reticulum,extracellular_psort_score=5.5,3.5,3_
6	13676524	13676797	273	Vv6s0009g01700	VIT_206s0009g01700			_prosite_code=PS00001,PS00008_prosite_desc=N-glycosylation site,N-myristoylation site_psort_location=chloroplast,extracellular_psort_score=7,5_
6	13684789	13698878	14089	Vv6s0009g01710	VIT_206s0009g01710	GO:0004128,GO:0009055,GO:0016491,GO:0055114	cytochrome-b5 reductase activity,electron carrier activity,oxidoreductase activity,oxidation reduction	pfam_code=PF00175,PF00970_pfam_desc=Oxidoreductase NAD-binding domain,Oxidoreductase FAD-binding domain_kegg_ec=ec:1.6.2.2_kegg_ecdesc=cytochrome-b5 reductase_po_id=PO:0000013,PO:0000037,PO:0000230,PO:0000293,PO:0001016,PO:0001017,PO:0001054,PO:0001078,PO:0001081,PO:0001185,PO:0004507,PO:0005052,PO:0006345,PO:0007064,PO:0007095,PO:0007098,PO:0007103,PO:0007115,PO:0007123,PO:0007131,PO:0007611,PO:…
6	13975637	14000070	24433					_
6	13976419	13977709	1290	Vv6s0009g01850	VIT_206s0009g01850			_prosite_code=PS00001,PS00005,PS00008_prosite_desc=N-glycosylation site,Protein kinase C phosphorylation site,N-myristoylation site_psort_location=chloroplast,extracellular,Golgi apparatus,nuclear,plasma membrane_psort_score=2,2,2,2,5_
6	14087500	14106964	19464					_
6	14100905	14107376	6471	Vv6s0009g01900	VIT_206s0009g01900	GO:0004721,GO:0005634,GO:0006397,GO:0009507	phosphoprotein phosphatase activity,nucleus,mRNA processing,chloroplast	pfam_code=PF04722_pfam_desc=Ssu72-like protein_po_id=PO:0000013,PO:0000037,PO:0000084,PO:0000230,PO:0001054,PO:0001078,PO:0001081,PO:0001185,PO:0004507,PO:0007064,PO:0007095,PO:0007098,PO:0007103,PO:0007115,PO:0007123,PO:0007611,PO:0007616,PO:0008019,PO:0008034,PO:0009005,PO:0009006,PO:0009009,PO:0009010,PO:0009025,PO:0009029,PO:0009030,PO:0009031,PO:0009032,PO:0009046,PO:0009047,PO:0009052,PO:00…
6	14190687	14192343	1656	Vv6s0009g01960	VIT_206s0009g01960	GO:0008152,GO:0016740,GO:0016757,GO:0016758,GO:0047893	metabolic process,transferase activity,transferase activity, transferring glycosyl groups,transferase activity, transferring hexosyl groups,flavonol 3-O-glucosyltransferase activity	pfam_code=PF00201_pfam_desc=UDP-glucoronosyl and UDP-glucosyl transferase_kegg_ec=ec:2.4.1.91_kegg_ecdesc=flavonol 3-O-glucosyltransferase_po_id=PO:0000013,PO:0000037,PO:0000230,PO:0000293,PO:0001054,PO:0001078,PO:0001081,PO:0001185,PO:0004507,PO:0007064,PO:0007095,PO:0007098,PO:0007103,PO:0007115,PO:0007123,PO:0007611,PO:0007616,PO:0008019,PO:0008034,PO:0009001,PO:0009005,PO:0009006,PO:0009009,P…
6	14191500	14223458	31958					_
6	14200245	14201224	979	Vv6s0009g01970	VIT_206s0009g01970	GO:0000166,GO:0004672,GO:0004674,GO:0004713,GO:0005524,GO:0006468,GO:0016301	nucleotide binding,protein kinase activity,protein serine/threonine kinase activity,protein tyrosine kinase activity,ATP binding,protein amino acid phosphorylation,kinase activity	pfam_code=PF07714_pfam_desc=Protein tyrosine kinase_po_id=PO:0000013,PO:0000037,PO:0000230,PO:0001054,PO:0001081,PO:0004507,PO:0007064,PO:0007095,PO:0007098,PO:0007103,PO:0007115,PO:0007123,PO:0007611,PO:0007616,PO:0008019,PO:0008034,PO:0009005,PO:0009006,PO:0009009,PO:0009010,PO:0009025,PO:0009029,PO:0009030,PO:0009031,PO:0009032,PO:0009046,PO:0009047,PO:0009052,PO:0020030,PO:0020038,PO:0020091,…
6	14201633	14201870	237	Vv6s0009g01980	VIT_206s0009g01980			_prosite_code=PS00001,PS00005,PS00006,PS00007,PS00008_prosite_desc=N-glycosylation site,Protein kinase C phosphorylation site,Casein kinase II phosphorylation site,Tyrosine kinase phosphorylation site,N-myristoylation site_psort_location=nuclear_psort_score=7_
6	14213750	14215534	1784	Vv6s0009g01990	VIT_206s0009g01990	GO:0008152,GO:0016740,GO:0016757,GO:0016758,GO:0047893	metabolic process,transferase activity,transferase activity, transferring glycosyl groups,transferase activity, transferring hexosyl groups,flavonol 3-O-glucosyltransferase activity	pfam_code=PF00201_pfam_desc=UDP-glucoronosyl and UDP-glucosyl transferase_kegg_ec=ec:2.4.1.91_kegg_ecdesc=flavonol 3-O-glucosyltransferase_po_id=PO:0000013,PO:0000016,PO:0000017,PO:0000025,PO:0000037,PO:0000084,PO:0000230,PO:0000293,PO:0001054,PO:0001078,PO:0001081,PO:0001185,PO:0004507,PO:0007064,PO:0007095,PO:0007098,PO:0007103,PO:0007115,PO:0007123,PO:0007611,PO:0007616,PO:0008019,PO:0008034,P…
6	14217725	14226707	8982	Vv6s0009g02000	VIT_206s0009g02000	GO:0008152,GO:0016740,GO:0016757,GO:0016758,GO:0047893	metabolic process,transferase activity,transferase activity, transferring glycosyl groups,transferase activity, transferring hexosyl groups,flavonol 3-O-glucosyltransferase activity	pfam_code=PF00201_pfam_desc=UDP-glucoronosyl and UDP-glucosyl transferase_kegg_ec=ec:2.4.1.91_kegg_ecdesc=flavonol 3-O-glucosyltransferase_po_id=PO:0000013,PO:0000037,PO:0000230,PO:0000293,PO:0001054,PO:0001078,PO:0001081,PO:0001185,PO:0004507,PO:0007064,PO:0007095,PO:0007098,PO:0007103,PO:0007115,PO:0007123,PO:0007611,PO:0007616,PO:0008019,PO:0008034,PO:0009001,PO:0009005,PO:0009006,PO:0009009,P…
6	15372616	15400159	27543					_
6	15391462	15393173	1711	Vv6s0009g02630	VIT_206s0009g02630	GO:0004857,GO:0005576,GO:0005618,GO:0007047,GO:0016020,GO:0016787,GO:0030599,GO:0042545,GO:0045330	enzyme inhibitor activity,extracellular region,cell wall,cell wall organization,membrane,hydrolase activity,pectinesterase activity,cell wall modification,aspartyl esterase activity	pfam_code=PF01095,PF04043_pfam_desc=Pectinesterase,Plant invertase/pectin methylesterase inhibitor_kegg_ec=ec:3.1.1.11_kegg_ecdesc=pectinesterase_po_id=PO:0000084,PO:0000230,PO:0001185,PO:0007611,PO:0007616,PO:0009001,PO:0009005,PO:0009009,PO:0009025,PO:0009029,PO:0009030,PO:0009031,PO:0009046,PO:0009047,PO:0020100_po_term=sperm cell,inflorescence meristem,C globular stage,petal differentiation a…
6	16936736	16995273	58537					_
6	16960974	16961723	749	Vv6s0009g03700	VIT_206s0009g03700			_prosite_code=PS00006_prosite_desc=Casein kinase II phosphorylation site_psort_location=cytosol,cytosol/nuclear_psort_score=8.5,7.5_
6	16987383	16989735	2352	Vv6s0009g03710	VIT_206s0009g03710			_prosite_code=PS00005,PS00006,PS00008_prosite_desc=Protein kinase C phosphorylation site,Casein kinase II phosphorylation site,N-myristoylation site_psort_location=chloroplast,cytosol,cytosol/nuclear,cytosol/plasma membrane,mitochondria,mitochondria/plasma membrane,nuclear,nuclear/plasma membrane,plasma membrane_psort_score=4,2,2,2,2,2,2,2,2_
6	16989831	16989945	114	Vv6s0009g03720	VIT_206s0009g03720			_psort_location=cytosol_psort_score=7_
6	16989945	16990596	651	Vv6s0009g03730	VIT_206s0009g03730	GO:0015986,GO:0016820,GO:0033178	ATP synthesis coupled proton transport,hydrolase activity, acting on acid anhydrides, catalyzing transmembrane movement of substances,proton-transporting two-sector ATPase complex, catalytic domain	_prosite_code=PS00005,PS00006,PS00009_prosite_desc=Protein kinase C phosphorylation site,Casein kinase II phosphorylation site,Amidation site_psort_location=cytosol_psort_score=8_
6	16998600	17018616	20016					_
6	17018364	17020576	2212	Vv6s0009g03740	VIT_206s0009g03740	GO:0003824,GO:0008152,GO:0008483,GO:0016740,GO:0030170,GO:0050281	catalytic activity,metabolic process,transaminase activity,transferase activity,pyridoxal phosphate binding,serine-glyoxylate transaminase activity	pfam_code=PF00266_pfam_desc=Aminotransferase class-V_kegg_ec=ec:2.6.1.45_kegg_ecdesc=serine---glyoxylate transaminase_po_id=PO:0000013,PO:0000037,PO:0000230,PO:0000293,PO:0001054,PO:0001078,PO:0001081,PO:0001185,PO:0004507,PO:0007064,PO:0007095,PO:0007098,PO:0007103,PO:0007115,PO:0007123,PO:0007131,PO:0007611,PO:0007616,PO:0008019,PO:0008034,PO:0009005,PO:0009006,PO:0009009,PO:0009010,PO:0009025,…
6	17324145	17359937	35792					_
6	17324423	17330439	6016	Vv6s0061g00100	VIT_206s0061g00100	GO:0003824,GO:0004553,GO:0005975,GO:0008152,GO:0016787,GO:0016798,GO:0042973,GO:0043169	catalytic activity,hydrolase activity, hydrolyzing O-glycosyl compounds,carbohydrate metabolic process,metabolic process,hydrolase activity,hydrolase activity, acting on glycosyl bonds,glucan endo-1,3-beta-D-glucosidase activity,cation binding	pfam_code=PF00332_pfam_desc=Glycosyl hydrolases family 17_po_id=PO:0000005,PO:0000013,PO:0000037,PO:0000084,PO:0000230,PO:0001016,PO:0001054,PO:0007064,PO:0007095,PO:0007098,PO:0007103,PO:0007115,PO:0007123,PO:0007611,PO:0007616,PO:0008019,PO:0008034,PO:0009001,PO:0009005,PO:0009006,PO:0009015,PO:0009025,PO:0009029,PO:0009030,PO:0009031,PO:0009032,PO:0009046,PO:0009047,PO:0020030,PO:0020038,PO:00…
6	17343161	17351646	8485	Vv6s0061g00110	VIT_206s0061g00110			_prosite_code=PS00001,PS00005,PS00006,PS00008_prosite_desc=N-glycosylation site,Protein kinase C phosphorylation site,Casein kinase II phosphorylation site,N-myristoylation site_psort_location=nuclear_psort_score=9.5_
6	17352204	17354052	1848	Vv6s0061g00120	VIT_206s0061g00120	GO:0003824,GO:0004553,GO:0005975,GO:0008152,GO:0016787,GO:0016798,GO:0042973,GO:0043169	catalytic activity,hydrolase activity, hydrolyzing O-glycosyl compounds,carbohydrate metabolic process,metabolic process,hydrolase activity,hydrolase activity, acting on glycosyl bonds,glucan endo-1,3-beta-D-glucosidase activity,cation binding	pfam_code=PF00332_pfam_desc=Glycosyl hydrolases family 17_po_id=PO:0000005,PO:0000013,PO:0000037,PO:0000230,PO:0001016,PO:0001054,PO:0001078,PO:0001081,PO:0001185,PO:0004507,PO:0007064,PO:0007095,PO:0007098,PO:0007103,PO:0007115,PO:0007123,PO:0007611,PO:0007616,PO:0008019,PO:0008034,PO:0009001,PO:0009005,PO:0009006,PO:0009009,PO:0009010,PO:0009015,PO:0009025,PO:0009029,PO:0009030,PO:0009031,PO:00…
6	17355847	17358914	3067	Vv6s0061g00130	VIT_206s0061g00130	GO:0003824,GO:0004553,GO:0005975,GO:0008152,GO:0016787,GO:0016798,GO:0043169	catalytic activity,hydrolase activity, hydrolyzing O-glycosyl compounds,carbohydrate metabolic process,metabolic process,hydrolase activity,hydrolase activity, acting on glycosyl bonds,cation binding	pfam_code=PF00332_pfam_desc=Glycosyl hydrolases family 17_po_id=PO:0000005,PO:0000013,PO:0000037,PO:0000230,PO:0001016,PO:0001054,PO:0001078,PO:0001081,PO:0001185,PO:0004507,PO:0007064,PO:0007095,PO:0007098,PO:0007103,PO:0007115,PO:0007123,PO:0007611,PO:0007616,PO:0008019,PO:0008034,PO:0009001,PO:0009005,PO:0009006,PO:0009009,PO:0009010,PO:0009015,PO:0009025,PO:0009029,PO:0009030,PO:0009031,PO:00…
6	17620955	17636631	15676					_
6	17621768	17636584	14816	Vv6s0061g00280	VIT_206s0061g00280			_prosite_code=PS00001,PS00004,PS00005,PS00006,PS00007,PS00008,PS00017_prosite_desc=N-glycosylation site,cAMP- and cGMP-dependent protein kinase phosphorylation site,Protein kinase C phosphorylation site,Casein kinase II phosphorylation site,Tyrosine kinase phosphorylation site,N-myristoylation site,ATP/GTP-binding site motif A (P-loop)_psort_location=nuclear_psort_score=10_tp_loc=_
6	18134299	18144785	10486	Vv6s0061g00620	VIT_206s0061g00620	GO:0003824,GO:0004090,GO:0005488,GO:0008152,GO:0016491,GO:0050221,GO:0055114	catalytic activity,carbonyl reductase (NADPH) activity,binding,metabolic process,oxidoreductase activity,prostaglandin-E2 9-reductase activity,oxidation reduction	pfam_code=PF00106_pfam_desc=short chain dehydrogenase_po_id=PO:0000005,PO:0000013,PO:0000037,PO:0000230,PO:0001016,PO:0001017,PO:0001054,PO:0001078,PO:0001081,PO:0001185,PO:0004507,PO:0006345,PO:0007064,PO:0007095,PO:0007098,PO:0007103,PO:0007115,PO:0007123,PO:0007611,PO:0007616,PO:0008019,PO:0008034,PO:0009005,PO:0009006,PO:0009009,PO:0009010,PO:0009025,PO:0009029,PO:0009030,PO:0009031,PO:000903…
6	18135500	18161183	25683					_
6	18155809	18159944	4135	Vv6s0061g00640	VIT_206s0061g00640	GO:0003824,GO:0005488,GO:0008152,GO:0016491,GO:0055114	catalytic activity,binding,metabolic process,oxidoreductase activity,oxidation reduction	pfam_code=PF00106_pfam_desc=short chain dehydrogenase_po_id=PO:0000005,PO:0000013,PO:0000037,PO:0000230,PO:0001016,PO:0001017,PO:0001054,PO:0001078,PO:0001081,PO:0001185,PO:0004507,PO:0006345,PO:0007064,PO:0007095,PO:0007098,PO:0007103,PO:0007115,PO:0007123,PO:0007611,PO:0007616,PO:0008019,PO:0008034,PO:0009005,PO:0009006,PO:0009009,PO:0009010,PO:0009025,PO:0009029,PO:0009030,PO:0009031,PO:000903…
6	18175315	18176095	780	Vv6s0061g00660	VIT_206s0061g00660			_prosite_code=PS00008_prosite_desc=N-myristoylation site_psort_location=chloroplast_psort_score=9_
6	18175601	18219541	43940					_
6	18179438	18181407	1969	Vv6s0061g00670	VIT_206s0061g00670	GO:0003824,GO:0005488,GO:0008152,GO:0016491,GO:0055114	catalytic activity,binding,metabolic process,oxidoreductase activity,oxidation reduction	pfam_code=PF00106_pfam_desc=short chain dehydrogenase_po_id=PO:0000005,PO:0000013,PO:0000037,PO:0000230,PO:0001054,PO:0001078,PO:0001081,PO:0001185,PO:0004507,PO:0007064,PO:0007095,PO:0007098,PO:0007103,PO:0007115,PO:0007123,PO:0007611,PO:0007616,PO:0008019,PO:0008034,PO:0009005,PO:0009006,PO:0009009,PO:0009010,PO:0009025,PO:0009029,PO:0009030,PO:0009031,PO:0009032,PO:0009046,PO:0009047,PO:000905…
6	18188289	18189909	1620	Vv6s0061g00680	VIT_206s0061g00680			po_id=PO:0000037,PO:0001078,PO:0001081,PO:0001185,PO:0004507,PO:0007115,PO:0007611,PO:0007616,PO:0008019,PO:0008034,PO:0009005,PO:0009006,PO:0009009,PO:0009010,PO:0009025,PO:0009031,PO:0009032,PO:0009046,PO:0009052,PO:0020038,PO:0020100,PO:0020137_po_term=shoot apex,E expanded cotyledon stage,F mature embryo stage,C globular stage,D bilateral stage,LP.04 four leaves visible,petal differentiation …
[truncated: 3,101 more rows]

## Sheet: Table S9
Table S9. Digital CGH results obtained from the comparison of Falanghina and Aglianico versus the reference genome PN40024_12X.v2, respectively. For each variety Losses indicated regions showing lower copy number (CN) than Pinot and Gain regions with higher CN with respect to Pinot. Mean CN is reported for each region and variety. Column "H" (info) reports available information about gene content…
[truncated: 1,394 more rows]

[truncated: 8 more sheets: Table S10, Table S11, Table S12, Table S13, Table S14, Table S15, Table S16, Table S17]
